# Supplementary material for: Identification of a centrosome-related prognostic signature for breast cancer
Source: Front Oncol. 2023 Mar 22;13:1138049. doi: 10.3389/fonc.2023.1138049 (PMC10073657; doi:10.3389/fonc.2023.1138049)
Supplement: Supplementary file 5 [file Table_2.xlsx]

## Sheet: Figures 1D,E
GO												KEGG
	ONTOLOGY	ID	Description	GeneRatio	BgRatio	pvalue	p.adjust	qvalue	geneID	Count			ID	Description	GeneRatio	BgRatio	pvalue	p.adjust	qvalue	geneID	Count	order
GO:0000280	BP	GO:0000280	nuclear division	38/99	439/18723	2.23377e-36	3.57627e-33	2.68523e-33	NEK2/UBE2C/TPX2/NUF2/CDC25C/CENPF/PLK1/CCNB1/DLGAP5/KIF18B/ASPM/KIFC1/PTTG1/AURKA/NDC80/KIF14/KIF23/KIF11/CCNB2/TOP2A/CDC20/SPAG5/PRC1/RAD51/AURKB/ESPL1/TACC3/CENPE/TTK/KIF15/KIF18A/MAD2L1/CCNE2/FANCA/CCNE1/CHEK1/BRCA2/REC8	38		1	hsa04110	Cell cycle	22/57	127/8216	4.89372e-26	7.58526e-24	5.71792e-24	995/983/5347/891/9232/9133/991/890/9700/7272/1869/4085/9134/1870/4173/4171/4998/993/898/1111/1029/595	22	Cell cycle
GO:0048285	BP	GO:0048285	organelle fission	38/99	488/18723	1.2587e-34	1.00759e-31	7.56544e-32	NEK2/UBE2C/TPX2/NUF2/CDC25C/CENPF/PLK1/CCNB1/DLGAP5/KIF18B/ASPM/KIFC1/PTTG1/AURKA/NDC80/KIF14/KIF23/KIF11/CCNB2/TOP2A/CDC20/SPAG5/PRC1/RAD51/AURKB/ESPL1/TACC3/CENPE/TTK/KIF15/KIF18A/MAD2L1/CCNE2/FANCA/CCNE1/CHEK1/BRCA2/REC8	38		2	hsa04218	Cellular senescence	14/57	156/8216	1.67513e-12	1.29823e-10	9.7863e-11	983/891/9133/890/1869/9134/1870/993/898/1111/1029/5296/1978/595	14	Cellular senescence
GO:0007051	BP	GO:0007051	spindle organization	28/99	184/18723	1.45635e-33	7.77203e-31	5.8356e-31	NEK2/TPX2/SPC25/NUF2/PLK1/CCNB1/DLGAP5/ASPM/KIFC1/WDR62/AURKA/NDC80/KIF23/KIF11/CCNB2/CDC20/SPAG5/PRC1/AURKB/ESPL1/TACC3/CENPE/TTK/KIF15/STIL/SAC3D1/GPSM2/FSD1	28		3	hsa04114	Oocyte meiosis	13/57	131/8216	3.18052e-12	1.64327e-10	1.23873e-10	995/983/5347/891/9232/6790/9133/991/9700/4085/9134/898/9985	13	Oocyte meiosis
GO:1902850	BP	GO:1902850	microtubule cytoskeleton organization involved in mitosis	26/99	147/18723	5.89552e-33	2.35968e-30	1.77176e-30	NEK2/TPX2/SPC25/NUF2/PLK1/CCNB1/DLGAP5/KIFC1/WDR62/AURKA/NDC80/KIF23/KIF11/CDC20/PRC1/AURKB/CENPA/ESPL1/TACC3/CENPE/TTK/KIF15/MAD2L1/STIL/GPSM2/FSD1	26		4	hsa05166	Human T-cell leukemia virus 1 infection	14/57	222/8216	2.02123e-10	7.83227e-09	5.90412e-09	9232/9133/991/890/9700/1869/4085/9134/1870/898/1111/1029/5296/595	14	Human T-cell leukemia virus 1 infection
GO:0044772	BP	GO:0044772	mitotic cell cycle phase transition	35/99	424/18723	1.2452e-32	3.98711e-30	2.99371e-30	UBE2C/CDC25C/CDK1/DTL/CENPF/PLK1/CCNB1/MELK/DLGAP5/CDKN3/AURKA/NDC80/KIF14/CCNB2/AURKB/CCNA2/ESPL1/TACC3/CENPE/TTK/E2F1/MAD2L1/CCNF/CCNE2/ORC1/CDK5/DONSON/CDC25A/CCNE1/CHEK1/CDKN2A/PSME2/EIF4EBP1/BRSK1/CCND1	35		5	hsa04115	p53 signaling pathway	9/57	73/8216	1.33039e-09	3.82128e-08	2.88056e-08	983/891/9133/9134/898/1111/1029/27113/595	9	p53 signaling pathway
GO:0140014	BP	GO:0140014	mitotic nuclear division	30/99	287/18723	6.37373e-31	1.70072e-28	1.27698e-28	NEK2/UBE2C/TPX2/NUF2/CDC25C/CENPF/PLK1/CCNB1/DLGAP5/KIF18B/KIFC1/PTTG1/AURKA/NDC80/KIF14/KIF23/KIF11/CDC20/SPAG5/PRC1/AURKB/ESPL1/TACC3/CENPE/TTK/KIF15/KIF18A/MAD2L1/CHEK1/REC8	30		6	hsa04914	Progesterone-mediated oocyte maturation	10/57	102/8216	1.4792e-09	3.82128e-08	2.88056e-08	995/983/5347/891/6790/9133/890/4085/993/5296	10	Progesterone-mediated oocyte maturation
GO:0007052	BP	GO:0007052	mitotic spindle organization	23/99	120/18723	5.02137e-30	1.14846e-27	8.62317e-28	NEK2/TPX2/SPC25/NUF2/PLK1/CCNB1/DLGAP5/KIFC1/WDR62/AURKA/NDC80/KIF23/KIF11/CDC20/PRC1/AURKB/TACC3/CENPE/TTK/KIF15/STIL/GPSM2/FSD1	23		7	hsa05212	Pancreatic cancer	7/57	76/8216	7.99093e-07	1.76942e-05	1.33382e-05	5888/1869/1870/675/1029/5296/595	7	Pancreatic cancer
GO:0000070	BP	GO:0000070	mitotic sister chromatid segregation	24/99	168/18723	4.65758e-28	9.32099e-26	6.99863e-26	NEK2/UBE2C/NUF2/CENPF/PLK1/CCNB1/DLGAP5/KIF18B/KIFC1/PTTG1/NDC80/KIF14/KIF23/CDC20/SPAG5/PRC1/AURKB/ESPL1/TACC3/CENPE/TTK/KIF18A/MAD2L1/REC8	24		8	hsa05203	Viral carcinogenesis	9/57	204/8216	9.63129e-06	0.000186606	0.000140668	983/991/890/9134/898/1111/1029/5296/595	9	Viral carcinogenesis
GO:0000819	BP	GO:0000819	sister chromatid segregation	25/99	202/18723	1.33084e-27	2.36741e-25	1.77756e-25	NEK2/UBE2C/NUF2/CENPF/PLK1/CCNB1/DLGAP5/KIF18B/KIFC1/PTTG1/NDC80/KIF14/KIF23/TOP2A/CDC20/SPAG5/PRC1/AURKB/ESPL1/TACC3/CENPE/TTK/KIF18A/MAD2L1/REC8	25		9	hsa05222	Small cell lung cancer	6/57	92/8216	3.83479e-05	0.000660436	0.00049785	1869/9134/1870/898/5296/595	6	Small cell lung cancer
GO:0007059	BP	GO:0007059	chromosome segregation	29/99	346/18723	4.5874e-27	7.34442e-25	5.51453e-25	NEK2/UBE2C/SPC25/NUF2/CENPF/PLK1/CCNB1/DLGAP5/KIF18B/KIFC1/PTTG1/NDC80/KIF14/KIF23/TOP2A/BIRC5/CDC20/SPAG5/PRC1/AURKB/ESPL1/TACC3/CENPE/TTK/KIF18A/MAD2L1/CCNE2/CCNE1/REC8	29		10	hsa05206	MicroRNAs in cancer	10/57	310/8216	4.51137e-05	0.000699263	0.000527118	995/9493/1869/9134/1870/993/898/1029/5296/595	10	MicroRNAs in cancer
GO:0098813	BP	GO:0098813	nuclear chromosome segregation	27/99	281/18723	8.74701e-27	1.27309e-24	9.55893e-25	NEK2/UBE2C/NUF2/CENPF/PLK1/CCNB1/DLGAP5/KIF18B/KIFC1/PTTG1/NDC80/KIF14/KIF23/TOP2A/CDC20/SPAG5/PRC1/AURKB/ESPL1/TACC3/CENPE/TTK/KIF18A/MAD2L1/CCNE2/CCNE1/REC8	27		11	hsa05215	Prostate cancer	6/57	97/8216	5.17443e-05	0.000729124	0.000549628	1869/9134/1870/898/5296/595	6	Prostate cancer
GO:0007346	BP	GO:0007346	regulation of mitotic cell cycle	28/99	457/18723	2.28046e-22	3.04251e-20	2.28446e-20	NEK2/UBE2C/CDC25C/CDK1/DTL/CENPF/PLK1/CCNB1/DLGAP5/AURKA/NDC80/KIF14/AURKB/ESPL1/CENPE/TTK/E2F1/MAD2L1/ORC1/DONSON/CDC25A/CHEK1/BRCA2/PSME2/EIF4EBP1/BRSK1/CCND1/BRINP3	28		12	hsa05169	Epstein-Barr virus infection	8/57	202/8216	6.82729e-05	0.000881858	0.000664763	890/1869/9134/1870/898/5296/5709/595	8	Epstein-Barr virus infection
GO:1901990	BP	GO:1901990	regulation of mitotic cell cycle phase transition	24/99	299/18723	6.20502e-22	7.64172e-20	5.73776e-20	UBE2C/CDC25C/CDK1/DTL/CENPF/PLK1/CCNB1/DLGAP5/AURKA/NDC80/KIF14/AURKB/ESPL1/CENPE/TTK/E2F1/MAD2L1/ORC1/DONSON/CDC25A/CHEK1/PSME2/BRSK1/CCND1	24		13	hsa05161	Hepatitis B	7/57	162/8216	0.000117506	0.00134981	0.00101752	332/890/1869/9134/1870/898/5296	7	Hepatitis B
GO:0044839	BP	GO:0044839	cell cycle G2/M phase transition	18/99	148/18723	7.33637e-20	8.38966e-18	6.29935e-18	CDC25C/CDK1/DTL/CENPF/PLK1/CCNB1/MELK/AURKA/KIF14/CCNB2/AURKB/CCNA2/ORC1/DONSON/CDC25A/CHEK1/BRSK1/CCND1	18		14	hsa05218	Melanoma	5/57	72/8216	0.000131973	0.00134981	0.00101752	1869/1870/1029/5296/595	5	Melanoma
GO:0051321	BP	GO:0051321	meiotic cell cycle	21/99	261/18723	2.91888e-19	3.11541e-17	2.3392e-17	NEK2/NUF2/CDC25C/PLK1/ASPM/PTTG1/AURKA/CCNB2/TOP2A/CDC20/RAD51/ESPL1/TTK/KIF18A/CCNE2/XRCC2/CDC25A/FANCA/CCNE1/BRCA2/REC8	21		15	hsa05223	Non-small cell lung cancer	5/57	72/8216	0.000131973	0.00134981	0.00101752	1869/1870/1029/5296/595	5	Non-small cell lung cancer
GO:1901987	BP	GO:1901987	regulation of cell cycle phase transition	24/99	390/18723	3.20335e-19	3.20535e-17	2.40673e-17	UBE2C/CDC25C/CDK1/DTL/CENPF/PLK1/CCNB1/DLGAP5/AURKA/NDC80/KIF14/AURKB/ESPL1/CENPE/TTK/E2F1/MAD2L1/ORC1/DONSON/CDC25A/CHEK1/PSME2/BRSK1/CCND1	24		16	hsa01524	Platinum drug resistance	5/57	73/8216	0.000140932	0.00134981	0.00101752	7153/332/1029/5296/27113	5	Platinum drug resistance
GO:0000086	BP	GO:0000086	G2/M transition of mitotic cell cycle	17/99	137/18723	5.9249e-19	5.57986e-17	4.18962e-17	CDC25C/CDK1/DTL/CENPF/PLK1/CCNB1/MELK/AURKA/KIF14/AURKB/CCNA2/ORC1/DONSON/CDC25A/CHEK1/BRSK1/CCND1	17		17	hsa05214	Glioma	5/57	75/8216	0.000160242	0.00134981	0.00101752	1869/1870/1029/5296/595	5	Glioma
GO:1903046	BP	GO:1903046	meiotic cell cycle process	19/99	202/18723	9.04668e-19	8.04652e-17	6.0417e-17	NUF2/CDC25C/PLK1/ASPM/PTTG1/AURKA/CCNB2/TOP2A/CDC20/RAD51/ESPL1/TTK/KIF18A/CCNE2/CDC25A/FANCA/CCNE1/BRCA2/REC8	19		18	hsa05220	Chronic myeloid leukemia	5/57	76/8216	0.000170625	0.00134981	0.00101752	1869/1870/1029/5296/595	5	Chronic myeloid leukemia
GO:0140694	BP	GO:0140694	non-membrane-bounded organelle assembly	23/99	367/18723	1.31053e-18	1.10153e-16	8.27079e-17	NEK2/TPX2/CENPF/PLK1/DLGAP5/ASPM/KIFC1/WDR62/AURKA/KIF23/KIF11/CCNB2/CDC20/SPAG5/PRC1/AURKB/CENPA/CENPE/KIF15/STIL/PLK4/SAC3D1/GPSM2	23		19	hsa03440	Homologous recombination	4/57	41/8216	0.00017417	0.00134981	0.00101752	5888/7516/580/675	4	Homologous recombination
GO:0051225	BP	GO:0051225	spindle assembly	16/99	117/18723	1.37605e-18	1.10153e-16	8.27079e-17	NEK2/TPX2/PLK1/ASPM/KIFC1/AURKA/KIF23/KIF11/CCNB2/CDC20/SPAG5/PRC1/AURKB/KIF15/SAC3D1/GPSM2	16		20	hsa05219	Bladder cancer	4/57	41/8216	0.00017417	0.00134981	0.00101752	1869/1870/1029/595	4	Bladder cancer
GO:0010389	BP	GO:0010389	regulation of G2/M transition of mitotic cell cycle	15/99	94/18723	1.54791e-18	1.1801e-16	8.86072e-17	CDC25C/CDK1/DTL/CENPF/PLK1/CCNB1/AURKA/KIF14/AURKB/ORC1/DONSON/CDC25A/CHEK1/BRSK1/CCND1	15		21	hsa04068	FoxO signaling pathway	6/57	131/8216	0.000273004	0.00201503	0.00151897	5347/891/9133/10733/5296/595	6	FoxO signaling pathway
GO:1902749	BP	GO:1902749	regulation of cell cycle G2/M phase transition	15/99	102/18723	5.61586e-18	4.08681e-16	3.06857e-16	CDC25C/CDK1/DTL/CENPF/PLK1/CCNB1/AURKA/KIF14/AURKB/ORC1/DONSON/CDC25A/CHEK1/BRSK1/CCND1	15		22	hsa05226	Gastric cancer	6/57	149/8216	0.000544733	0.00376427	0.00283759	1869/9134/1870/898/5296/595	6	Gastric cancer
GO:0007098	BP	GO:0007098	centrosome cycle	16/99	130/18723	7.86523e-18	5.47488e-16	4.1108e-16	NEK2/CDK1/PLK1/WDR62/AURKA/NDC80/KIF11/CCNF/STIL/PLK4/XRCC2/SSX2IP/CHEK1/BRCA2/SAC3D1/BRSK1	16		23	hsa01522	Endocrine resistance	5/57	98/8216	0.00055857	0.00376427	0.00283759	1869/1870/1029/5296/595	5	Endocrine resistance
GO:0045787	BP	GO:0045787	positive regulation of cell cycle	21/99	313/18723	1.23618e-17	8.24638e-16	6.19176e-16	UBE2C/CDC25C/CDK1/DTL/CCNB1/DLGAP5/AURKA/NDC80/KIF14/KIF23/SPAG5/AURKB/ESPL1/MAD2L1/PLK4/CDC25A/CHEK1/BRCA2/GPSM2/EIF4EBP1/CCND1	21		24	hsa05207	Chemical carcinogenesis - receptor activation	7/57	212/8216	0.000609678	0.0039375	0.00296817	332/1869/3838/993/5296/1978/595	7	Chemical carcinogenesis - receptor activation
GO:0010965	BP	GO:0010965	regulation of mitotic sister chromatid separation	13/99	65/18723	1.46342e-17	9.37175e-16	7.03674e-16	UBE2C/CENPF/PLK1/CCNB1/DLGAP5/PTTG1/NDC80/AURKB/ESPL1/TACC3/CENPE/TTK/MAD2L1	13		25	hsa04934	Cushing syndrome	6/57	155/8216	0.000671294	0.00416202	0.00313742	1869/9134/1870/898/1029/595	6	Cushing syndrome
GO:0051306	BP	GO:0051306	mitotic sister chromatid separation	13/99	67/18723	2.2418e-17	1.38043e-15	1.03649e-15	UBE2C/CENPF/PLK1/CCNB1/DLGAP5/PTTG1/NDC80/AURKB/ESPL1/TACC3/CENPE/TTK/MAD2L1	13		26	hsa05221	Acute myeloid leukemia	4/57	67/8216	0.00115318	0.00687475	0.00518232	890/5296/1978/595	4	Acute myeloid leukemia
GO:0031023	BP	GO:0031023	microtubule organizing center organization	16/99	143/18723	3.74746e-17	2.2221e-15	1.66846e-15	NEK2/CDK1/PLK1/WDR62/AURKA/NDC80/KIF11/CCNF/STIL/PLK4/XRCC2/SSX2IP/CHEK1/BRCA2/SAC3D1/BRSK1	16		27	hsa05165	Human papillomavirus infection	8/57	331/8216	0.00187704	0.0107756	0.00812286	890/1869/9134/92359/898/5296/1978/595	8	Human papillomavirus infection
GO:0045786	BP	GO:0045786	negative regulation of cell cycle	22/99	385/18723	5.7271e-17	3.2727e-15	2.4573e-15	NEK2/CDK1/DTL/CENPF/PLK1/CCNB1/PTTG1/NDC80/AURKB/ESPL1/TTK/E2F1/MAD2L1/CCNF/ORC1/CDK5/DONSON/CHEK1/CDKN2A/BRSK1/CCND1/BRINP3	22		28	hsa05162	Measles	5/57	139/8216	0.00266607	0.0147586	0.0111253	9134/898/5296/27113/595	5	Measles
GO:0033045	BP	GO:0033045	regulation of sister chromatid segregation	13/99	72/18723	6.13249e-17	3.2727e-15	2.4573e-15	UBE2C/CENPF/PLK1/CCNB1/DLGAP5/PTTG1/NDC80/AURKB/ESPL1/TACC3/CENPE/TTK/MAD2L1	13		29	hsa05210	Colorectal cancer	4/57	86/8216	0.00289827	0.0154907	0.0116772	332/5296/27113/595	4	Colorectal cancer
GO:1905818	BP	GO:1905818	regulation of chromosome separation	13/99	72/18723	6.13249e-17	3.2727e-15	2.4573e-15	UBE2C/CENPF/PLK1/CCNB1/DLGAP5/PTTG1/NDC80/AURKB/ESPL1/TACC3/CENPE/TTK/MAD2L1	13		30	hsa05170	Human immunodeficiency virus 1 infection	6/57	212/8216	0.00333257	0.0169772	0.0127978	995/983/891/9133/1111/5296	6	Human immunodeficiency virus 1 infection
GO:0051304	BP	GO:0051304	chromosome separation	14/99	96/18723	8.63917e-17	4.46171e-15	3.35006e-15	UBE2C/CENPF/PLK1/CCNB1/DLGAP5/PTTG1/NDC80/TOP2A/AURKB/ESPL1/TACC3/CENPE/TTK/MAD2L1	14		31	hsa05224	Breast cancer	5/57	147/8216	0.00339545	0.0169772	0.0127978	1869/1870/675/5296/595	5	Breast cancer
GO:0140013	BP	GO:0140013	meiotic nuclear division	17/99	185/18723	1.05622e-16	5.28438e-15	3.96776e-15	NUF2/PLK1/ASPM/PTTG1/AURKA/CCNB2/TOP2A/CDC20/RAD51/ESPL1/TTK/KIF18A/CCNE2/FANCA/CCNE1/BRCA2/REC8	17		32	hsa05163	Human cytomegalovirus infection	6/57	225/8216	0.00446345	0.0216198	0.0162975	1869/1870/1029/5296/1978/595	6	Human cytomegalovirus infection
GO:0033044	BP	GO:0033044	regulation of chromosome organization	17/99	187/18723	1.26808e-16	6.15209e-15	4.61927e-15	NEK2/UBE2C/CENPF/PLK1/CCNB1/DLGAP5/PTTG1/NDC80/TOP2A/AURKB/ESPL1/TACC3/CENPE/TTK/MAD2L1/PARP1/MCM2	17		33	hsa05225	Hepatocellular carcinoma	5/57	168/8216	0.00598196	0.0278707	0.0210095	1869/1870/1029/5296/595	5	Hepatocellular carcinoma
GO:0090068	BP	GO:0090068	positive regulation of cell cycle process	18/99	236/18723	3.41988e-16	1.61036e-14	1.20914e-14	UBE2C/CDC25C/CDK1/DTL/CCNB1/DLGAP5/AURKA/NDC80/KIF14/KIF23/SPAG5/AURKB/ESPL1/MAD2L1/PLK4/CDC25A/GPSM2/CCND1	18		34	hsa03460	Fanconi anemia pathway	3/57	54/8216	0.00611358	0.0278707	0.0210095	5888/2175/675	3	Fanconi anemia pathway
GO:0007091	BP	GO:0007091	metaphase/anaphase transition of mitotic cell cycle	12/99	62/18723	4.17099e-16	1.90793e-14	1.43256e-14	UBE2C/CENPF/PLK1/CCNB1/DLGAP5/NDC80/AURKB/ESPL1/TACC3/CENPE/TTK/MAD2L1	12		35	hsa00670	One carbon pool by folate	2/57	20/8216	0.00829307	0.0367265	0.0276851	7298/10841	2	One carbon pool by folate
GO:0044784	BP	GO:0044784	metaphase/anaphase transition of cell cycle	12/99	65/18723	7.67737e-16	3.4143e-14	2.56361e-14	UBE2C/CENPF/PLK1/CCNB1/DLGAP5/NDC80/AURKB/ESPL1/TACC3/CENPE/TTK/MAD2L1	12		36	hsa04152	AMPK signaling pathway	4/57	121/8216	0.00969628	0.0417479	0.0314704	890/5296/1978/595	4	AMPK signaling pathway
GO:0010948	BP	GO:0010948	negative regulation of cell cycle process	19/99	294/18723	1.02463e-15	4.43358e-14	3.32894e-14	NEK2/CDK1/DTL/CENPF/PLK1/CCNB1/PTTG1/NDC80/AURKB/ESPL1/TTK/E2F1/MAD2L1/CCNF/ORC1/DONSON/CHEK1/BRSK1/CCND1	19
GO:0051983	BP	GO:0051983	regulation of chromosome segregation	13/99	91/18723	1.52852e-15	6.43988e-14	4.83537e-14	UBE2C/CENPF/PLK1/CCNB1/DLGAP5/PTTG1/NDC80/AURKB/ESPL1/TACC3/CENPE/TTK/MAD2L1	13
GO:0007093	BP	GO:0007093	mitotic cell cycle checkpoint signaling	14/99	129/18723	6.11862e-15	2.51177e-13	1.88596e-13	CDK1/DTL/CENPF/PLK1/CCNB1/NDC80/AURKB/TTK/MAD2L1/ORC1/DONSON/CHEK1/BRSK1/CCND1	14
GO:0000075	BP	GO:0000075	cell cycle checkpoint signaling	15/99	169/18723	1.28081e-14	5.12643e-13	3.84916e-13	CDK1/DTL/CENPF/PLK1/CCNB1/NDC80/AURKB/TTK/E2F1/MAD2L1/ORC1/DONSON/CHEK1/BRSK1/CCND1	15
GO:0030071	BP	GO:0030071	regulation of mitotic metaphase/anaphase transition	11/99	60/18723	1.41183e-14	5.51302e-13	4.13943e-13	UBE2C/CENPF/PLK1/CCNB1/DLGAP5/NDC80/AURKB/ESPL1/CENPE/TTK/MAD2L1	11
GO:0051783	BP	GO:0051783	regulation of nuclear division	14/99	139/18723	1.76087e-14	6.71227e-13	5.03988e-13	NEK2/CDC25C/CENPF/PLK1/CCNB1/DLGAP5/AURKA/NDC80/CDC20/AURKB/ESPL1/TTK/MAD2L1/CHEK1	14
GO:0000910	BP	GO:0000910	cytokinesis	15/99	173/18723	1.81604e-14	6.76157e-13	5.0769e-13	CEP55/PLK1/AURKA/KIF14/KIF23/PRC1/AURKB/CENPA/ESPL1/PLK4/CKAP2/JTB/BRCA2/RAB11FIP4/FSD1	15
GO:0007088	BP	GO:0007088	regulation of mitotic nuclear division	13/99	110/18723	1.9485e-14	7.08988e-13	5.32341e-13	NEK2/CDC25C/CENPF/PLK1/CCNB1/DLGAP5/AURKA/NDC80/AURKB/ESPL1/TTK/MAD2L1/CHEK1	13
GO:1902099	BP	GO:1902099	regulation of metaphase/anaphase transition of cell cycle	11/99	63/18723	2.50419e-14	8.90934e-13	6.68954e-13	UBE2C/CENPF/PLK1/CCNB1/DLGAP5/NDC80/AURKB/ESPL1/CENPE/TTK/MAD2L1	11
GO:2001251	BP	GO:2001251	negative regulation of chromosome organization	12/99	86/18723	2.66239e-14	9.26627e-13	6.95755e-13	CENPF/PLK1/CCNB1/PTTG1/NDC80/TOP2A/AURKB/ESPL1/TTK/MAD2L1/PARP1/MCM2	12
GO:0000079	BP	GO:0000079	regulation of cyclin-dependent protein serine/threonine kinase activity	12/99	94/18723	8.03339e-14	2.73648e-12	2.05468e-12	CDC25C/PLK1/CCNB1/CDKN3/CCNB2/CCNA2/CCNF/CCNE2/CDC25A/CCNE1/CDKN2A/CCND1	12
GO:1904029	BP	GO:1904029	regulation of cyclin-dependent protein kinase activity	12/99	98/18723	1.34317e-13	4.48002e-12	3.36381e-12	CDC25C/PLK1/CCNB1/CDKN3/CCNB2/CCNA2/CCNF/CCNE2/CDC25A/CCNE1/CDKN2A/CCND1	12
GO:0061982	BP	GO:0061982	meiosis I cell cycle process	13/99	135/18723	2.88826e-13	9.28776e-12	6.97368e-12	CDC25C/PLK1/PTTG1/AURKA/CCNB2/TOP2A/RAD51/ESPL1/CCNE2/CDC25A/CCNE1/BRCA2/REC8	13
GO:0010639	BP	GO:0010639	negative regulation of organelle organization	18/99	348/18723	2.90061e-13	9.28776e-12	6.97368e-12	TPX2/CENPF/PLK1/CCNB1/PTTG1/NDC80/TOP2A/AURKB/ESPL1/TTK/MAD2L1/CCNF/PARP1/MCM2/CKAP2/CHEK1/CAPG/TUBB4A	18
GO:0051303	BP	GO:0051303	establishment of chromosome localization	11/99	80/18723	3.95883e-13	1.24276e-11	9.33124e-12	NUF2/CENPF/CCNB1/DLGAP5/KIFC1/NDC80/KIF14/SPAG5/AURKB/CENPE/KIF18A	11
GO:0050000	BP	GO:0050000	chromosome localization	11/99	82/18723	5.24508e-13	1.61488e-11	1.21253e-11	NUF2/CENPF/CCNB1/DLGAP5/KIFC1/NDC80/KIF14/SPAG5/AURKB/CENPE/KIF18A	11
GO:1901991	BP	GO:1901991	negative regulation of mitotic cell cycle phase transition	14/99	179/18723	5.98086e-13	1.80667e-11	1.35653e-11	CDK1/DTL/CENPF/PLK1/CCNB1/NDC80/AURKB/TTK/MAD2L1/ORC1/DONSON/CHEK1/BRSK1/CCND1	14
GO:0051310	BP	GO:0051310	metaphase plate congression	10/99	65/18723	1.50991e-12	4.39522e-11	3.30013e-11	NUF2/CENPF/CCNB1/KIFC1/NDC80/KIF14/SPAG5/AURKB/CENPE/KIF18A	10
GO:0090307	BP	GO:0090307	mitotic spindle assembly	10/99	65/18723	1.50991e-12	4.39522e-11	3.30013e-11	NEK2/TPX2/PLK1/KIFC1/KIF23/KIF11/CDC20/PRC1/AURKB/KIF15	10
GO:0045930	BP	GO:0045930	negative regulation of mitotic cell cycle	15/99	235/18723	1.63408e-12	4.6717e-11	3.50773e-11	CDK1/DTL/CENPF/PLK1/CCNB1/NDC80/AURKB/TTK/MAD2L1/ORC1/DONSON/CHEK1/BRSK1/CCND1/BRINP3	15
GO:1901988	BP	GO:1901988	negative regulation of cell cycle phase transition	15/99	249/18723	3.76506e-12	1.05752e-10	7.94035e-11	CDK1/DTL/CENPF/PLK1/CCNB1/NDC80/AURKB/TTK/E2F1/MAD2L1/ORC1/DONSON/CHEK1/BRSK1/CCND1	15
GO:0051656	BP	GO:0051656	establishment of organelle localization	17/99	390/18723	2.14998e-11	5.93468e-10	4.45603e-10	NUF2/CENPF/PLK1/CCNB1/DLGAP5/KIFC1/NDC80/KIF14/SPAG5/AURKB/CENPA/ESPL1/CENPE/KIF18A/MAD2L1/CDK5/GPSM2	17
GO:0032886	BP	GO:0032886	regulation of microtubule-based process	14/99	240/18723	3.20073e-11	8.68538e-10	6.52139e-10	TPX2/PLK1/AURKA/SPAG5/TACC3/KIF15/KIF18A/CCNF/STIL/PLK4/CKAP2/GPSM2/FSD1/TUBB4A	14
GO:0045931	BP	GO:0045931	positive regulation of mitotic cell cycle	11/99	121/18723	4.03977e-11	1.07794e-09	8.09371e-10	UBE2C/CDC25C/CDK1/DTL/CCNB1/DLGAP5/ESPL1/CDC25A/BRCA2/EIF4EBP1/CCND1	11
GO:0032465	BP	GO:0032465	regulation of cytokinesis	10/99	92/18723	5.40991e-11	1.41988e-09	1.06611e-09	PLK1/AURKA/KIF14/KIF23/PRC1/AURKB/PLK4/BRCA2/RAB11FIP4/FSD1	10
GO:0033046	BP	GO:0033046	negative regulation of sister chromatid segregation	8/99	43/18723	5.70471e-11	1.42707e-09	1.07151e-09	CENPF/PLK1/CCNB1/PTTG1/NDC80/AURKB/TTK/MAD2L1	8
GO:0033048	BP	GO:0033048	negative regulation of mitotic sister chromatid segregation	8/99	43/18723	5.70471e-11	1.42707e-09	1.07151e-09	CENPF/PLK1/CCNB1/PTTG1/NDC80/AURKB/TTK/MAD2L1	8
GO:2000816	BP	GO:2000816	negative regulation of mitotic sister chromatid separation	8/99	43/18723	5.70471e-11	1.42707e-09	1.07151e-09	CENPF/PLK1/CCNB1/PTTG1/NDC80/AURKB/TTK/MAD2L1	8
GO:0007127	BP	GO:0007127	meiosis I	11/99	129/18723	8.13089e-11	2.0027e-09	1.50372e-09	PLK1/PTTG1/AURKA/CCNB2/TOP2A/RAD51/ESPL1/CCNE2/CCNE1/BRCA2/REC8	11
GO:0051985	BP	GO:0051985	negative regulation of chromosome segregation	8/99	45/18723	8.40684e-11	2.00886e-09	1.50834e-09	CENPF/PLK1/CCNB1/PTTG1/NDC80/AURKB/TTK/MAD2L1	8
GO:1905819	BP	GO:1905819	negative regulation of chromosome separation	8/99	45/18723	8.40684e-11	2.00886e-09	1.50834e-09	CENPF/PLK1/CCNB1/PTTG1/NDC80/AURKB/TTK/MAD2L1	8
GO:0033047	BP	GO:0033047	regulation of mitotic sister chromatid segregation	8/99	46/18723	1.01327e-10	2.38566e-09	1.79127e-09	CENPF/PLK1/CCNB1/PTTG1/NDC80/AURKB/TTK/MAD2L1	8
GO:0045839	BP	GO:0045839	negative regulation of mitotic nuclear division	8/99	48/18723	1.45271e-10	3.37071e-09	2.53089e-09	CENPF/PLK1/CCNB1/NDC80/AURKB/TTK/MAD2L1/CHEK1	8
GO:0051302	BP	GO:0051302	regulation of cell division	12/99	177/18723	1.58555e-10	3.62638e-09	2.72286e-09	PLK1/KIF18B/ASPM/AURKA/KIF14/KIF23/PRC1/AURKB/PLK4/BRCA2/RAB11FIP4/FSD1	12
GO:0007080	BP	GO:0007080	mitotic metaphase plate congression	8/99	50/18723	2.04904e-10	4.62045e-09	3.46925e-09	NUF2/CCNB1/KIFC1/NDC80/KIF14/AURKB/CENPE/KIF18A	8
GO:0051653	BP	GO:0051653	spindle localization	8/99	56/18723	5.2824e-10	1.15851e-08	8.69863e-09	PLK1/ASPM/NDC80/SPAG5/CENPA/ESPL1/MAD2L1/GPSM2	8
GO:0051784	BP	GO:0051784	negative regulation of nuclear division	8/99	56/18723	5.2824e-10	1.15851e-08	8.69863e-09	CENPF/PLK1/CCNB1/NDC80/AURKB/TTK/MAD2L1/CHEK1	8
GO:0008608	BP	GO:0008608	attachment of spindle microtubules to kinetochore	7/99	35/18723	5.55084e-10	1.20093e-08	9.01716e-09	NEK2/NUF2/CCNB1/NDC80/SPAG5/AURKB/CENPE	7
GO:0010972	BP	GO:0010972	negative regulation of G2/M transition of mitotic cell cycle	8/99	60/18723	9.35139e-10	1.99621e-08	1.49885e-08	CDK1/DTL/PLK1/AURKB/ORC1/DONSON/CHEK1/BRSK1	8
GO:0007094	BP	GO:0007094	mitotic spindle assembly checkpoint signaling	7/99	38/18723	1.02838e-09	2.11081e-08	1.5849e-08	CENPF/PLK1/CCNB1/NDC80/AURKB/TTK/MAD2L1	7
GO:0071173	BP	GO:0071173	spindle assembly checkpoint signaling	7/99	38/18723	1.02838e-09	2.11081e-08	1.5849e-08	CENPF/PLK1/CCNB1/NDC80/AURKB/TTK/MAD2L1	7
GO:0071174	BP	GO:0071174	mitotic spindle checkpoint signaling	7/99	38/18723	1.02838e-09	2.11081e-08	1.5849e-08	CENPF/PLK1/CCNB1/NDC80/AURKB/TTK/MAD2L1	7
GO:1902750	BP	GO:1902750	negative regulation of cell cycle G2/M phase transition	8/99	62/18723	1.22509e-09	2.43655e-08	1.82947e-08	CDK1/DTL/PLK1/AURKB/ORC1/DONSON/CHEK1/BRSK1	8
GO:0016572	BP	GO:0016572	histone phosphorylation	7/99	39/18723	1.24795e-09	2.43655e-08	1.82947e-08	CDK1/CCNB1/AURKA/AURKB/CCNA2/CDK5/CHEK1	7
GO:0031577	BP	GO:0031577	spindle checkpoint signaling	7/99	39/18723	1.24795e-09	2.43655e-08	1.82947e-08	CENPF/PLK1/CCNB1/NDC80/AURKB/TTK/MAD2L1	7
GO:0090224	BP	GO:0090224	regulation of spindle organization	7/99	39/18723	1.24795e-09	2.43655e-08	1.82947e-08	TPX2/PLK1/SPAG5/TACC3/KIF15/GPSM2/FSD1	7
GO:0045132	BP	GO:0045132	meiotic chromosome segregation	9/99	93/18723	1.48716e-09	2.83446e-08	2.12824e-08	NUF2/PLK1/PTTG1/TOP2A/ESPL1/TTK/CCNE2/CCNE1/REC8	9
GO:1901992	BP	GO:1901992	positive regulation of mitotic cell cycle phase transition	9/99	93/18723	1.48716e-09	2.83446e-08	2.12824e-08	UBE2C/CDC25C/CDK1/DTL/CCNB1/DLGAP5/ESPL1/CDC25A/CCND1	9
GO:0045841	BP	GO:0045841	negative regulation of mitotic metaphase/anaphase transition	7/99	40/18723	1.50617e-09	2.83691e-08	2.13008e-08	CENPF/PLK1/CCNB1/NDC80/AURKB/TTK/MAD2L1	7
GO:0051383	BP	GO:0051383	kinetochore organization	6/99	23/18723	1.75972e-09	3.27595e-08	2.45974e-08	NUF2/CENPF/DLGAP5/NDC80/CENPA/CENPE	6
GO:1902100	BP	GO:1902100	negative regulation of metaphase/anaphase transition of cell cycle	7/99	42/18723	2.16081e-09	3.9764e-08	2.98566e-08	CENPF/PLK1/CCNB1/NDC80/AURKB/TTK/MAD2L1	7
GO:0044818	BP	GO:0044818	mitotic G2/M transition checkpoint	7/99	46/18723	4.21381e-09	7.66626e-08	5.75618e-08	CDK1/DTL/PLK1/ORC1/DONSON/CHEK1/BRSK1	7
GO:0051298	BP	GO:0051298	centrosome duplication	8/99	73/18723	4.64402e-09	8.35402e-08	6.27258e-08	WDR62/NDC80/CCNF/STIL/PLK4/BRCA2/SAC3D1/BRSK1	8
GO:0010971	BP	GO:0010971	positive regulation of G2/M transition of mitotic cell cycle	6/99	27/18723	5.07282e-09	9.02397e-08	6.77562e-08	CDC25C/CDK1/DTL/CCNB1/CDC25A/CCND1	6
GO:0044843	BP	GO:0044843	cell cycle G1/S phase transition	12/99	241/18723	5.41154e-09	9.52074e-08	7.14862e-08	CDKN3/KIF14/CCNA2/E2F1/CCNE2/CDK5/CDC25A/CCNE1/CDKN2A/PSME2/EIF4EBP1/CCND1	12
GO:0070507	BP	GO:0070507	regulation of microtubule cytoskeleton organization	10/99	148/18723	5.99223e-09	1.04278e-07	7.82967e-08	TPX2/PLK1/SPAG5/TACC3/KIF15/KIF18A/CKAP2/GPSM2/FSD1/TUBB4A	10
GO:0051293	BP	GO:0051293	establishment of spindle localization	7/99	51/18723	8.9204e-09	1.53565e-07	1.15304e-07	PLK1/NDC80/SPAG5/CENPA/ESPL1/MAD2L1/GPSM2	7
GO:1901989	BP	GO:1901989	positive regulation of cell cycle phase transition	9/99	115/18723	9.88296e-09	1.68326e-07	1.26387e-07	UBE2C/CDC25C/CDK1/DTL/CCNB1/DLGAP5/ESPL1/CDC25A/CCND1	9
GO:1902751	BP	GO:1902751	positive regulation of cell cycle G2/M phase transition	6/99	30/18723	1.00464e-08	1.69308e-07	1.27124e-07	CDC25C/CDK1/DTL/CCNB1/CDC25A/CCND1	6
GO:0006260	BP	GO:0006260	DNA replication	12/99	260/18723	1.26499e-08	2.10963e-07	1.58401e-07	CDK1/DTL/RAD51/CCNA2/CCNE2/MCM4/MCM2/ORC1/DONSON/CCNE1/CHEK1/BRCA2	12
GO:0044774	BP	GO:0044774	mitotic DNA integrity checkpoint signaling	8/99	85/18723	1.57845e-08	2.60526e-07	1.95615e-07	CDK1/DTL/PLK1/ORC1/DONSON/CHEK1/BRSK1/CCND1	8
GO:0000082	BP	GO:0000082	G1/S transition of mitotic cell cycle	11/99	214/18723	1.7587e-08	2.87314e-07	2.15729e-07	CDKN3/KIF14/E2F1/CCNE2/CDK5/CDC25A/CCNE1/CDKN2A/PSME2/EIF4EBP1/CCND1	11
GO:0031570	BP	GO:0031570	DNA integrity checkpoint signaling	9/99	123/18723	1.78635e-08	2.88883e-07	2.16907e-07	CDK1/DTL/PLK1/E2F1/ORC1/DONSON/CHEK1/BRSK1/CCND1	9
GO:0007095	BP	GO:0007095	mitotic G2 DNA damage checkpoint signaling	6/99	34/18723	2.23703e-08	3.58149e-07	2.68915e-07	CDK1/DTL/PLK1/DONSON/CHEK1/BRSK1	6
GO:0040001	BP	GO:0040001	establishment of mitotic spindle localization	6/99	35/18723	2.68838e-08	4.21971e-07	3.16835e-07	PLK1/NDC80/CENPA/ESPL1/MAD2L1/GPSM2	6
GO:0060236	BP	GO:0060236	regulation of mitotic spindle organization	6/99	35/18723	2.68838e-08	4.21971e-07	3.16835e-07	TPX2/PLK1/TACC3/KIF15/GPSM2/FSD1	6
GO:0051294	BP	GO:0051294	establishment of spindle orientation	6/99	37/18723	3.81777e-08	5.93423e-07	4.45569e-07	PLK1/NDC80/SPAG5/CENPA/MAD2L1/GPSM2	6
GO:0000724	BP	GO:0000724	double-strand break repair via homologous recombination	9/99	138/18723	4.87433e-08	7.50365e-07	5.63409e-07	RAD51/PARP1/MCM4/MCM2/XRCC2/PPP4C/CHEK1/BRCA2/REC8	9
GO:0000725	BP	GO:0000725	recombinational repair	9/99	140/18723	5.52171e-08	8.33987e-07	6.26196e-07	RAD51/PARP1/MCM4/MCM2/XRCC2/PPP4C/CHEK1/BRCA2/REC8	9
GO:0007292	BP	GO:0007292	female gamete generation	9/99	140/18723	5.52171e-08	8.33987e-07	6.26196e-07	PLK1/CCNB1/ASPM/AURKA/CCNB2/TOP2A/TTK/BRCA2/REC8	9
GO:0061640	BP	GO:0061640	cytoskeleton-dependent cytokinesis	8/99	100/18723	5.71986e-08	8.5584e-07	6.42605e-07	CEP55/PLK1/KIF23/AURKB/CENPA/ESPL1/CKAP2/JTB	8
GO:0000281	BP	GO:0000281	mitotic cytokinesis	7/99	71/18723	9.40138e-08	1.39367e-06	1.04643e-06	CEP55/PLK1/KIF23/CENPA/ESPL1/CKAP2/JTB	7
GO:0007018	BP	GO:0007018	microtubule-based movement	13/99	382/18723	1.09835e-07	1.61326e-06	1.21131e-06	DLGAP5/KIF18B/KIFC1/KIF14/KIF23/KIF11/CENPE/KIF15/KIF18A/SSX2IP/NEURL1/TEKT1/DNAH3	13
GO:0000077	BP	GO:0000077	DNA damage checkpoint signaling	8/99	115/18723	1.7038e-07	2.4798e-06	1.86195e-06	CDK1/DTL/PLK1/E2F1/DONSON/CHEK1/BRSK1/CCND1	8
GO:0071459	BP	GO:0071459	protein localization to chromosome, centromeric region	5/99	25/18723	1.82357e-07	2.63021e-06	1.97489e-06	CDK1/NDC80/AURKB/CENPA/TTK	5
GO:0044773	BP	GO:0044773	mitotic DNA damage checkpoint signaling	7/99	81/18723	2.3546e-07	3.34199e-06	2.50932e-06	CDK1/DTL/PLK1/DONSON/CHEK1/BRSK1/CCND1	7
GO:0044771	BP	GO:0044771	meiotic cell cycle phase transition	4/99	11/18723	2.35881e-07	3.34199e-06	2.50932e-06	CDC25C/CCNB2/TTK/CDC25A	4
GO:0042770	BP	GO:0042770	signal transduction in response to DNA damage	9/99	172/18723	3.2207e-07	4.52311e-06	3.39616e-06	CDK1/DTL/PLK1/E2F1/DONSON/CHEK1/BRCA2/BRSK1/CCND1	9
GO:0007143	BP	GO:0007143	female meiotic nuclear division	5/99	29/18723	4.00831e-07	5.58026e-06	4.18992e-06	PLK1/AURKA/CCNB2/TOP2A/TTK	5
GO:0071900	BP	GO:0071900	regulation of protein serine/threonine kinase activity	12/99	359/18723	4.25236e-07	5.86899e-06	4.40671e-06	CDC25C/PLK1/CCNB1/CDKN3/CCNB2/CCNA2/CCNF/CCNE2/CDC25A/CCNE1/CDKN2A/CCND1	12
GO:0000132	BP	GO:0000132	establishment of mitotic spindle orientation	5/99	30/18723	4.78988e-07	6.55435e-06	4.92131e-06	PLK1/NDC80/CENPA/MAD2L1/GPSM2	5
GO:0051988	BP	GO:0051988	regulation of attachment of spindle microtubules to kinetochore	4/99	13/18723	5.06937e-07	6.87802e-06	5.16434e-06	NEK2/CCNB1/SPAG5/AURKB	4
GO:0034502	BP	GO:0034502	protein localization to chromosome	7/99	92/18723	5.65801e-07	7.61217e-06	5.71557e-06	CDK1/PLK1/NDC80/AURKB/CENPA/TTK/BRCA2	7
GO:0006310	BP	GO:0006310	DNA recombination	11/99	305/18723	6.32074e-07	8.43292e-06	6.33183e-06	TOP2A/RAD51/KPNA2/PARP1/MCM4/MCM2/XRCC2/PPP4C/CHEK1/BRCA2/REC8	11
GO:0051642	BP	GO:0051642	centrosome localization	5/99	32/18723	6.71218e-07	8.88115e-06	6.66838e-06	DLGAP5/ASPM/AURKA/MAD2L1/GPSM2	5
GO:0000212	BP	GO:0000212	meiotic spindle organization	4/99	14/18723	7.06834e-07	9.12614e-06	6.85233e-06	ASPM/AURKA/CCNB2/ESPL1	4
GO:0007100	BP	GO:0007100	mitotic centrosome separation	4/99	14/18723	7.06834e-07	9.12614e-06	6.85233e-06	NEK2/AURKA/KIF11/CHEK1	4
GO:1902969	BP	GO:1902969	mitotic DNA replication	4/99	14/18723	7.06834e-07	9.12614e-06	6.85233e-06	RAD51/MCM4/MCM2/BRCA2	4
GO:0061842	BP	GO:0061842	microtubule organizing center localization	5/99	33/18723	7.87774e-07	1.00898e-05	7.5759e-06	DLGAP5/ASPM/AURKA/MAD2L1/GPSM2	5
GO:0022412	BP	GO:0022412	cellular process involved in reproduction in multicellular organism	12/99	384/18723	8.66425e-07	1.10091e-05	8.26615e-06	PLK1/CCNB1/ASPM/AURKA/CCNB2/TOP2A/TTK/KIF18A/NEURL1/FANCA/BRCA2/REC8	12
GO:0006270	BP	GO:0006270	DNA replication initiation	5/99	34/18723	9.19741e-07	1.15945e-05	8.70571e-06	CCNE2/MCM4/MCM2/ORC1/CCNE1	5
GO:0051299	BP	GO:0051299	centrosome separation	4/99	15/18723	9.59956e-07	1.19139e-05	8.94549e-06	NEK2/AURKA/KIF11/CHEK1	4
GO:0051315	BP	GO:0051315	attachment of mitotic spindle microtubules to kinetochore	4/99	15/18723	9.59956e-07	1.19139e-05	8.94549e-06	NUF2/NDC80/AURKB/CENPE	4
GO:0045143	BP	GO:0045143	homologous chromosome segregation	6/99	63/18723	9.98823e-07	1.23009e-05	9.23608e-06	PLK1/PTTG1/ESPL1/CCNE2/CCNE1/REC8	6
GO:0009411	BP	GO:0009411	response to UV	8/99	149/18723	1.23749e-06	1.51238e-05	1.13556e-05	DTL/AURKB/PARP1/CDC25A/CHEK1/BRCA2/BRSK1/CCND1	8
GO:0006261	BP	GO:0006261	DNA-dependent DNA replication	8/99	151/18723	1.36844e-06	1.65976e-05	1.24622e-05	RAD51/CCNE2/MCM4/MCM2/ORC1/DONSON/CCNE1/BRCA2	8
GO:0033260	BP	GO:0033260	nuclear DNA replication	5/99	37/18723	1.42283e-06	1.71275e-05	1.28601e-05	RAD51/MCM4/MCM2/DONSON/BRCA2	5
GO:0051382	BP	GO:0051382	kinetochore assembly	4/99	18/18723	2.12592e-06	2.54e-05	1.90715e-05	CENPF/DLGAP5/CENPA/CENPE	4
GO:0044786	BP	GO:0044786	cell cycle DNA replication	5/99	41/18723	2.40556e-06	2.85281e-05	2.14202e-05	RAD51/MCM4/MCM2/DONSON/BRCA2	5
GO:0034501	BP	GO:0034501	protein localization to kinetochore	4/99	19/18723	2.68192e-06	3.13413e-05	2.35325e-05	CDK1/NDC80/AURKB/TTK	4
GO:1903083	BP	GO:1903083	protein localization to condensed chromosome	4/99	19/18723	2.68192e-06	3.13413e-05	2.35325e-05	CDK1/NDC80/AURKB/TTK	4
GO:0009314	BP	GO:0009314	response to radiation	12/99	456/18723	5.12548e-06	5.9463e-05	4.46476e-05	DTL/RAD51/AURKB/PARP1/XRCC2/CDK5/CDC25A/CHEK1/BRCA2/BRSK1/CCND1/GNAT1	12
GO:0051445	BP	GO:0051445	regulation of meiotic cell cycle	5/99	49/18723	5.91972e-06	6.81832e-05	5.11951e-05	CDC25C/ASPM/CDC20/TTK/CDC25A	5
GO:1904666	BP	GO:1904666	regulation of ubiquitin protein ligase activity	4/99	23/18723	6.02835e-06	6.89385e-05	5.17622e-05	UBE2C/PLK1/CDC20/MAD2L1	4
GO:0000723	BP	GO:0000723	telomere maintenance	7/99	131/18723	6.09508e-06	6.92073e-05	5.19641e-05	NEK2/RAD51/AURKB/CCNE2/PARP1/CCNE1/BRCA2	7
GO:0006302	BP	GO:0006302	double-strand break repair	9/99	251/18723	7.34244e-06	8.27834e-05	6.21576e-05	RAD51/PARP1/MCM4/MCM2/XRCC2/PPP4C/CHEK1/BRCA2/REC8	9
GO:0009416	BP	GO:0009416	response to light stimulus	10/99	320/18723	7.50587e-06	8.40342e-05	6.30968e-05	DTL/AURKB/PARP1/CDK5/CDC25A/CHEK1/BRCA2/BRSK1/CCND1/GNAT1	10
GO:0090169	BP	GO:0090169	regulation of spindle assembly	4/99	25/18723	8.54231e-06	9.49739e-05	7.13108e-05	PLK1/SPAG5/KIF15/GPSM2	4
GO:0001556	BP	GO:0001556	oocyte maturation	4/99	26/18723	1.00546e-05	0.000111016	8.33563e-05	CCNB1/AURKA/BRCA2/REC8	4
GO:0030010	BP	GO:0030010	establishment of cell polarity	7/99	143/18723	1.08412e-05	0.000118882	8.9262e-05	PLK1/NDC80/SPAG5/CENPA/MAD2L1/GPSM2/BRSK1	7
GO:0018209	BP	GO:0018209	peptidyl-serine modification	10/99	338/18723	1.209e-05	0.000131674	9.88668e-05	CDK1/PLK1/CCNB1/AURKA/AURKB/TTK/BGN/PARP1/CDK5/BRSK1	10
GO:1901993	BP	GO:1901993	regulation of meiotic cell cycle phase transition	3/99	10/18723	1.67514e-05	0.000179993	0.000135147	CDC25C/TTK/CDC25A	3
GO:1904668	BP	GO:1904668	positive regulation of ubiquitin protein ligase activity	3/99	10/18723	1.67514e-05	0.000179993	0.000135147	UBE2C/PLK1/CDC20	3
GO:0034508	BP	GO:0034508	centromere complex assembly	4/99	30/18723	1.81345e-05	0.000193556	0.000145331	CENPF/DLGAP5/CENPA/CENPE	4
GO:0032200	BP	GO:0032200	telomere organization	7/99	159/18723	2.1591e-05	0.000228922	0.000171885	NEK2/RAD51/AURKB/CCNE2/PARP1/CCNE1/BRCA2	7
GO:0035404	BP	GO:0035404	histone-serine phosphorylation	3/99	11/18723	2.29447e-05	0.000241674	0.00018146	CCNB1/AURKA/AURKB	3
GO:0010165	BP	GO:0010165	response to X-ray	4/99	33/18723	2.67504e-05	0.000279917	0.000210175	RAD51/XRCC2/BRCA2/CCND1	4
GO:0051255	BP	GO:0051255	spindle midzone assembly	3/99	12/18723	3.04754e-05	0.000316826	0.000237887	KIF23/PRC1/AURKB	3
GO:0031100	BP	GO:0031100	animal organ regeneration	5/99	76/18723	5.12391e-05	0.00052925	0.000397386	CDK1/AURKA/CCNA2/TYMS/CCND1	5
GO:0006268	BP	GO:0006268	DNA unwinding involved in DNA replication	3/99	15/18723	6.23058e-05	0.000639433	0.000480116	RAD51/MCM4/MCM2	3
GO:0090231	BP	GO:0090231	regulation of spindle checkpoint	3/99	16/18723	7.63899e-05	0.000769184	0.000577539	CCNB1/NDC80/MAD2L1	3
GO:0090266	BP	GO:0090266	regulation of mitotic cell cycle spindle assembly checkpoint	3/99	16/18723	7.63899e-05	0.000769184	0.000577539	CCNB1/NDC80/MAD2L1	3
GO:1903504	BP	GO:1903504	regulation of mitotic spindle checkpoint	3/99	16/18723	7.63899e-05	0.000769184	0.000577539	CCNB1/NDC80/MAD2L1	3
GO:0048599	BP	GO:0048599	oocyte development	4/99	45/18723	9.27808e-05	0.000928388	0.000697077	CCNB1/AURKA/BRCA2/REC8	4
GO:0007019	BP	GO:0007019	microtubule depolymerization	4/99	46/18723	0.000101207	0.00100641	0.000755659	TPX2/KIF18B/KIF18A/CKAP2	4
GO:0008584	BP	GO:0008584	male gonad development	6/99	141/18723	0.000103411	0.00102198	0.000767351	ASPM/KIF18A/FANCA/MMP14/CCND1/REC8	6
GO:0046546	BP	GO:0046546	development of primary male sexual characteristics	6/99	142/18723	0.000107516	0.00105603	0.00079292	ASPM/KIF18A/FANCA/MMP14/CCND1/REC8	6
GO:1903829	BP	GO:1903829	positive regulation of cellular protein localization	8/99	276/18723	0.000108276	0.00105701	0.000793655	CDK1/PLK1/NDC80/PARP1/CDK5/PIK3R2/GPSM2/BBC3	8
GO:0048477	BP	GO:0048477	oogenesis	5/99	90/18723	0.000114982	0.00111568	0.000837702	CCNB1/ASPM/AURKA/BRCA2/REC8	5
GO:0022411	BP	GO:0022411	cellular component disassembly	10/99	443/18723	0.000118337	0.00113401	0.000851469	TPX2/CDK1/PLK1/KIF18B/TOP2A/KIF18A/CDK5/CKAP2/CAPG/MMP14	10
GO:0021700	BP	GO:0021700	developmental maturation	8/99	280/18723	0.000119582	0.00113401	0.000851469	CCNB1/AURKA/KIF14/CDC20/TYMS/NEURL1/BRCA2/REC8	8
GO:0010569	BP	GO:0010569	regulation of double-strand break repair via homologous recombination	4/99	48/18723	0.000119705	0.00113401	0.000851469	RAD51/PARP1/PPP4C/CHEK1	4
GO:0030261	BP	GO:0030261	chromosome condensation	4/99	48/18723	0.000119705	0.00113401	0.000851469	CDK1/PLK1/CCNB1/TOP2A	4
GO:0009994	BP	GO:0009994	oocyte differentiation	4/99	49/18723	0.000129819	0.00121544	0.000912612	CCNB1/AURKA/BRCA2/REC8	4
GO:0046605	BP	GO:0046605	regulation of centrosome cycle	4/99	49/18723	0.000129819	0.00121544	0.000912612	AURKA/CCNF/STIL/PLK4	4
GO:0007140	BP	GO:0007140	male meiotic nuclear division	4/99	50/18723	0.000140539	0.00130815	0.000982222	KIF18A/FANCA/BRCA2/REC8	4
GO:0007163	BP	GO:0007163	establishment or maintenance of cell polarity	7/99	218/18723	0.000158375	0.00146566	0.00110049	PLK1/NDC80/SPAG5/CENPA/MAD2L1/GPSM2/BRSK1	7
GO:0008406	BP	GO:0008406	gonad development	7/99	221/18723	0.00017228	0.00158518	0.00119022	ASPM/KIF18A/FANCA/BRCA2/MMP14/CCND1/REC8	7
GO:0051438	BP	GO:0051438	regulation of ubiquitin-protein transferase activity	4/99	53/18723	0.000176539	0.00161508	0.00121268	UBE2C/PLK1/CDC20/MAD2L1	4
GO:0031145	BP	GO:0031145	anaphase-promoting complex-dependent catabolic process	3/99	21/18723	0.000177975	0.00161897	0.00121559	UBE2C/PLK1/CDC20	3
GO:0072698	BP	GO:0072698	protein localization to microtubule cytoskeleton	4/99	54/18723	0.000189893	0.00171762	0.00128967	AURKA/SPAG5/TTK/STIL	4
GO:0045137	BP	GO:0045137	development of primary sexual characteristics	7/99	227/18723	0.000203058	0.00182638	0.00137133	ASPM/KIF18A/FANCA/BRCA2/MMP14/CCND1/REC8	7
GO:0010332	BP	GO:0010332	response to gamma radiation	4/99	56/18723	0.000218764	0.00195666	0.00146915	RAD51/PARP1/XRCC2/BRCA2	4
GO:0072331	BP	GO:0072331	signal transduction by p53 class mediator	6/99	163/18723	0.000228182	0.00202955	0.00152388	AURKA/AURKB/E2F1/E2F2/CHEK1/BRCA2	6
GO:0046661	BP	GO:0046661	male sex differentiation	6/99	165/18723	0.000243712	0.00215571	0.00161861	ASPM/KIF18A/FANCA/MMP14/CCND1/REC8	6
GO:0044380	BP	GO:0044380	protein localization to cytoskeleton	4/99	58/18723	0.000250669	0.00220506	0.00165566	AURKA/SPAG5/TTK/STIL	4
GO:0000018	BP	GO:0000018	regulation of DNA recombination	5/99	107/18723	0.00025913	0.00226703	0.00170219	RAD51/KPNA2/PARP1/PPP4C/CHEK1	5
GO:0018105	BP	GO:0018105	peptidyl-serine phosphorylation	8/99	315/18723	0.000266819	0.00232162	0.00174318	CDK1/PLK1/CCNB1/AURKA/AURKB/TTK/CDK5/BRSK1	8
GO:2000241	BP	GO:2000241	regulation of reproductive process	6/99	168/18723	0.000268555	0.00232409	0.00174504	CDC25C/ASPM/AURKA/CDC20/TTK/CDC25A	6
GO:0048469	BP	GO:0048469	cell maturation	6/99	171/18723	0.000295349	0.00254222	0.00190882	CCNB1/AURKA/KIF14/TYMS/BRCA2/REC8	6
GO:0051307	BP	GO:0051307	meiotic chromosome separation	3/99	25/18723	0.000303088	0.00259489	0.00194836	TOP2A/ESPL1/TTK	3
GO:0007062	BP	GO:0007062	sister chromatid cohesion	4/99	62/18723	0.000324306	0.00276178	0.00207367	PLK1/CDC20/ESPL1/REC8	4
GO:0021987	BP	GO:0021987	cerebral cortex development	5/99	114/18723	0.000347571	0.00292875	0.00219904	ASPM/WDR62/KIF14/TACC3/CDK5	5
GO:0051261	BP	GO:0051261	protein depolymerization	5/99	114/18723	0.000347571	0.00292875	0.00219904	TPX2/KIF18B/KIF18A/CKAP2/CAPG	5
GO:0018107	BP	GO:0018107	peptidyl-threonine phosphorylation	5/99	116/18723	0.000376595	0.00315669	0.00237019	CDK1/PLK1/TTK/CDK5/CHEK1	5
GO:0048608	BP	GO:0048608	reproductive structure development	9/99	424/18723	0.000412348	0.00343838	0.0025817	ASPM/KIF18A/CCNF/PLK4/FANCA/BRCA2/MMP14/CCND1/REC8	9
GO:0061458	BP	GO:0061458	reproductive system development	9/99	427/18723	0.000433953	0.00359978	0.00270289	ASPM/KIF18A/CCNF/PLK4/FANCA/BRCA2/MMP14/CCND1/REC8	9
GO:0071478	BP	GO:0071478	cellular response to radiation	6/99	186/18723	0.000462393	0.00379636	0.00285048	RAD51/AURKB/PARP1/CDC25A/CHEK1/GNAT1	6
GO:1902115	BP	GO:1902115	regulation of organelle assembly	6/99	186/18723	0.000462393	0.00379636	0.00285048	PLK1/SPAG5/KIF15/STIL/PLK4/GPSM2	6
GO:0031109	BP	GO:0031109	microtubule polymerization or depolymerization	5/99	122/18723	0.000474729	0.00387776	0.00291161	TPX2/KIF18B/KIF18A/CKAP2/TUBB4A	5
GO:0070192	BP	GO:0070192	chromosome organization involved in meiotic cell cycle	4/99	69/18723	0.000488583	0.00397067	0.00298136	RAD51/CCNE2/CCNE1/REC8	4
GO:0071482	BP	GO:0071482	cellular response to light stimulus	5/99	123/18723	0.000492794	0.00398466	0.00299187	AURKB/PARP1/CDC25A/CHEK1/GNAT1	5
GO:0018210	BP	GO:0018210	peptidyl-threonine modification	5/99	125/18723	0.000530471	0.00426776	0.00320443	CDK1/PLK1/TTK/CDK5/CHEK1	5
GO:0051443	BP	GO:0051443	positive regulation of ubiquitin-protein transferase activity	3/99	31/18723	0.000578873	0.00463388	0.00347933	UBE2C/PLK1/CDC20	3
GO:0031099	BP	GO:0031099	regeneration	6/99	198/18723	0.000642772	0.00511979	0.00384417	CDK1/CCNB1/AURKA/CCNA2/TYMS/CCND1	6
GO:0007548	BP	GO:0007548	sex differentiation	7/99	276/18723	0.000657656	0.00521241	0.00391372	ASPM/KIF18A/FANCA/BRCA2/MMP14/CCND1/REC8	7
GO:0065004	BP	GO:0065004	protein-DNA complex assembly	6/99	201/18723	0.000695403	0.00544552	0.00408875	CENPF/DLGAP5/RAD51/CENPA/CENPE/MCM2	6
GO:0071539	BP	GO:0071539	protein localization to centrosome	3/99	33/18723	0.000697271	0.00544552	0.00408875	AURKA/SPAG5/STIL	3
GO:1901976	BP	GO:1901976	regulation of cell cycle checkpoint	3/99	33/18723	0.000697271	0.00544552	0.00408875	CCNB1/NDC80/MAD2L1	3
GO:0001701	BP	GO:0001701	in utero embryonic development	8/99	367/18723	0.000733301	0.0056991	0.00427915	NEK2/CCNB1/CCNB2/STIL/PLK4/XRCC2/CHEK1/BRCA2	8
GO:0043624	BP	GO:0043624	cellular protein complex disassembly	5/99	136/18723	0.000777777	0.00601556	0.00451676	TPX2/KIF18B/KIF18A/CKAP2/CAPG	5
GO:0097421	BP	GO:0097421	liver regeneration	3/99	35/18723	0.000830065	0.00635854	0.00477428	AURKA/TYMS/CCND1	3
GO:1905508	BP	GO:1905508	protein localization to microtubule organizing center	3/99	35/18723	0.000830065	0.00635854	0.00477428	AURKA/SPAG5/STIL	3
GO:0034504	BP	GO:0034504	protein localization to nucleus	7/99	290/18723	0.000879135	0.0066706	0.00500859	CDK1/PLK1/KPNA2/PARP1/CDK5/BARD1/PIK3R2	7
GO:0071103	BP	GO:0071103	DNA conformation change	7/99	290/18723	0.000879135	0.0066706	0.00500859	CDK1/PLK1/CCNB1/TOP2A/RAD51/MCM4/MCM2	7
GO:0010833	BP	GO:0010833	telomere maintenance via telomere lengthening	4/99	81/18723	0.000895888	0.00676564	0.00507996	NEK2/RAD51/AURKB/PARP1	4
GO:0045860	BP	GO:0045860	positive regulation of protein kinase activity	8/99	386/18723	0.00101572	0.00763461	0.00573242	TPX2/CCNB1/KIF14/CENPE/CDK5/NEURL1/JTB/CCND1	8
GO:0032508	BP	GO:0032508	DNA duplex unwinding	4/99	84/18723	0.00102652	0.00767972	0.00576629	TOP2A/RAD51/MCM4/MCM2	4
GO:2000779	BP	GO:2000779	regulation of double-strand break repair	4/99	85/18723	0.00107289	0.00798926	0.0059987	RAD51/PARP1/PPP4C/CHEK1	4
GO:0042176	BP	GO:0042176	regulation of protein catabolic process	8/99	391/18723	0.00110294	0.00817503	0.00613819	DTL/PLK1/AURKA/CDC20/MAD2L1/BARD1/PSME2/PSMD3	8
GO:0010212	BP	GO:0010212	response to ionizing radiation	5/99	148/18723	0.00113634	0.00838377	0.00629492	RAD51/PARP1/XRCC2/BRCA2/CCND1	5
GO:1900182	BP	GO:1900182	positive regulation of protein localization to nucleus	4/99	87/18723	0.00116999	0.00859248	0.00645164	CDK1/PLK1/PARP1/PIK3R2	4
GO:0035999	BP	GO:0035999	tetrahydrofolate interconversion	2/99	10/18723	0.00121155	0.00881677	0.00662004	TYMS/FTCD	2
GO:1901978	BP	GO:1901978	positive regulation of cell cycle checkpoint	2/99	10/18723	0.00121155	0.00881677	0.00662004	NDC80/MAD2L1	2
GO:0031111	BP	GO:0031111	negative regulation of microtubule polymerization or depolymerization	3/99	40/18723	0.00122929	0.00890539	0.00668658	TPX2/CKAP2/TUBB4A	3
GO:0046777	BP	GO:0046777	protein autophosphorylation	6/99	227/18723	0.00130414	0.00940505	0.00706175	NEK2/MELK/AURKA/AURKB/TTK/CDK5	6
GO:0007099	BP	GO:0007099	centriole replication	3/99	41/18723	0.00132128	0.00944213	0.00708959	WDR62/STIL/PLK4	3
GO:0032392	BP	GO:0032392	DNA geometric change	4/99	90/18723	0.00132697	0.00944213	0.00708959	TOP2A/RAD51/MCM4/MCM2	4
GO:0034644	BP	GO:0034644	cellular response to UV	4/99	90/18723	0.00132697	0.00944213	0.00708959	AURKB/PARP1/CDC25A/CHEK1	4
GO:0071695	BP	GO:0071695	anatomical structure maturation	6/99	229/18723	0.00136387	0.00966172	0.00725447	CCNB1/AURKA/KIF14/TYMS/BRCA2/REC8	6
GO:0032467	BP	GO:0032467	positive regulation of cytokinesis	3/99	42/18723	0.00141749	0.00999735	0.00750647	KIF14/KIF23/AURKB	3
GO:0007144	BP	GO:0007144	female meiosis I	2/99	11/18723	0.00147568	0.0101835	0.00764623	AURKA/CCNB2	2
GO:0048096	BP	GO:0048096	chromatin-mediated maintenance of transcription	2/99	11/18723	0.00147568	0.0101835	0.00764623	CDCA4/CHEK1	2
GO:0051657	BP	GO:0051657	maintenance of organelle location	2/99	11/18723	0.00147568	0.0101835	0.00764623	ASPM/GPSM2	2
GO:0055015	BP	GO:0055015	ventricular cardiac muscle cell development	2/99	11/18723	0.00147568	0.0101835	0.00764623	CDK1/CCNB1	2
GO:0072697	BP	GO:0072697	protein localization to cell cortex	2/99	11/18723	0.00147568	0.0101835	0.00764623	PLK1/GPSM2	2
GO:0045840	BP	GO:0045840	positive regulation of mitotic nuclear division	3/99	43/18723	0.00151799	0.0104305	0.00783168	DLGAP5/AURKA/ESPL1	3
GO:0010824	BP	GO:0010824	regulation of centrosome duplication	3/99	45/18723	0.00173214	0.0118007	0.0088605	CCNF/STIL/PLK4	3
GO:0098534	BP	GO:0098534	centriole assembly	3/99	45/18723	0.00173214	0.0118007	0.0088605	WDR62/STIL/PLK4	3
GO:0051494	BP	GO:0051494	negative regulation of cytoskeleton organization	5/99	163/18723	0.00174147	0.011814	0.00887048	TPX2/CCNF/CKAP2/CAPG/TUBB4A	5
GO:0000727	BP	GO:0000727	double-strand break repair via break-induced replication	2/99	12/18723	0.00176472	0.0118392	0.00888941	MCM4/MCM2	2
GO:0072520	BP	GO:0072520	seminiferous tubule development	2/99	12/18723	0.00176472	0.0118392	0.00888941	KIF18A/REC8	2
GO:0071824	BP	GO:0071824	protein-DNA complex subunit organization	6/99	241/18723	0.00176737	0.0118392	0.00888941	CENPF/DLGAP5/RAD51/CENPA/CENPE/MCM2	6
GO:0021543	BP	GO:0021543	pallium development	5/99	169/18723	0.00203984	0.0136075	0.0102171	ASPM/WDR62/KIF14/TACC3/CDK5	5
GO:0001833	BP	GO:0001833	inner cell mass cell proliferation	2/99	13/18723	0.00207841	0.0137518	0.0103255	CHEK1/BRCA2	2
GO:0045005	BP	GO:0045005	DNA-dependent DNA replication maintenance of fidelity	3/99	48/18723	0.00208725	0.0137518	0.0103255	RAD51/DONSON/BRCA2	3
GO:0048146	BP	GO:0048146	positive regulation of fibroblast proliferation	3/99	48/18723	0.00208725	0.0137518	0.0103255	CCNB1/CCNA2/E2F1	3
GO:0097305	BP	GO:0097305	response to alcohol	6/99	253/18723	0.00225578	0.0148012	0.0111135	CDK1/RAD51/PARP1/TYMS/EIF4EBP1/CCND1	6
GO:0051984	BP	GO:0051984	positive regulation of chromosome segregation	2/99	14/18723	0.00241647	0.015681	0.011774	CCNB1/AURKB	2
GO:0090128	BP	GO:0090128	regulation of synapse maturation	2/99	14/18723	0.00241647	0.015681	0.011774	CDC20/NEURL1	2
GO:0046822	BP	GO:0046822	regulation of nucleocytoplasmic transport	4/99	106/18723	0.00241924	0.015681	0.011774	CDK1/CDK5/BARD1/PIK3R2	4
GO:0006275	BP	GO:0006275	regulation of DNA replication	4/99	107/18723	0.00250312	0.0161593	0.0121331	CDK1/CCNA2/DONSON/BRCA2	4
GO:0007129	BP	GO:0007129	homologous chromosome pairing at meiosis	3/99	52/18723	0.00262661	0.0168883	0.0126805	CCNE2/CCNE1/REC8	3
GO:0071897	BP	GO:0071897	DNA biosynthetic process	5/99	180/18723	0.00268151	0.0171724	0.0128938	NEK2/DTL/CENPF/AURKB/TYMS	5
GO:0000722	BP	GO:0000722	telomere maintenance via recombination	2/99	15/18723	0.00277865	0.0173774	0.0130478	RAD51/BRCA2	2
GO:0033599	BP	GO:0033599	regulation of mammary gland epithelial cell proliferation	2/99	15/18723	0.00277865	0.0173774	0.0130478	BRCA2/CCND1	2
GO:0045842	BP	GO:0045842	positive regulation of mitotic metaphase/anaphase transition	2/99	15/18723	0.00277865	0.0173774	0.0130478	DLGAP5/ESPL1	2
GO:0055012	BP	GO:0055012	ventricular cardiac muscle cell differentiation	2/99	15/18723	0.00277865	0.0173774	0.0130478	CDK1/CCNB1	2
GO:1901970	BP	GO:1901970	positive regulation of mitotic sister chromatid separation	2/99	15/18723	0.00277865	0.0173774	0.0130478	DLGAP5/ESPL1	2
GO:2000104	BP	GO:2000104	negative regulation of DNA-dependent DNA replication	2/99	15/18723	0.00277865	0.0173774	0.0130478	DONSON/BRCA2	2
GO:0051052	BP	GO:0051052	regulation of DNA metabolic process	7/99	359/18723	0.00295952	0.0184366	0.013843	NEK2/RAD51/AURKB/KPNA2/PARP1/PPP4C/CHEK1	7
GO:0051098	BP	GO:0051098	regulation of binding	7/99	363/18723	0.00314624	0.0194125	0.0145758	NEK2/PLK1/AURKA/AURKB/E2F1/PARP1/CDK5	7
GO:0016570	BP	GO:0016570	histone modification	8/99	463/18723	0.00316402	0.0194125	0.0145758	CDK1/CCNB1/AURKA/AURKB/CCNA2/CDK5/CHEK1/BRCA2	8
GO:0006266	BP	GO:0006266	DNA ligation	2/99	16/18723	0.00316468	0.0194125	0.0145758	TOP2A/RAD51	2
GO:1902101	BP	GO:1902101	positive regulation of metaphase/anaphase transition of cell cycle	2/99	16/18723	0.00316468	0.0194125	0.0145758	DLGAP5/ESPL1	2
GO:0033674	BP	GO:0033674	positive regulation of kinase activity	8/99	467/18723	0.00333345	0.0203697	0.0152945	TPX2/CCNB1/KIF14/CENPE/CDK5/NEURL1/JTB/CCND1	8
GO:0051785	BP	GO:0051785	positive regulation of nuclear division	3/99	57/18723	0.00341196	0.0207701	0.0155952	DLGAP5/AURKA/ESPL1	3
GO:0045815	BP	GO:0045815	positive regulation of gene expression, epigenetic	2/99	17/18723	0.00357432	0.021387	0.0160583	CDCA4/CHEK1	2
GO:0090399	BP	GO:0090399	replicative senescence	2/99	17/18723	0.00357432	0.021387	0.0160583	CHEK1/CDKN2A	2
GO:1904355	BP	GO:1904355	positive regulation of telomere capping	2/99	17/18723	0.00357432	0.021387	0.0160583	NEK2/AURKB	2
GO:0007131	BP	GO:0007131	reciprocal meiotic recombination	3/99	58/18723	0.00358439	0.021387	0.0160583	TOP2A/RAD51/REC8	3
GO:0140527	BP	GO:0140527	reciprocal homologous recombination	3/99	58/18723	0.00358439	0.021387	0.0160583	TOP2A/RAD51/REC8	3
GO:0007281	BP	GO:0007281	germ cell development	6/99	278/18723	0.00359344	0.021387	0.0160583	CCNB1/ASPM/AURKA/NEURL1/BRCA2/REC8	6
GO:0035825	BP	GO:0035825	homologous recombination	3/99	60/18723	0.00394503	0.0233926	0.0175642	TOP2A/RAD51/REC8	3
GO:0030900	BP	GO:0030900	forebrain development	7/99	379/18723	0.00398488	0.0234149	0.017581	ASPM/WDR62/KIF14/TACC3/E2F1/STIL/CDK5	7
GO:0051782	BP	GO:0051782	negative regulation of cell division	2/99	18/18723	0.0040073	0.0234149	0.017581	ASPM/AURKB	2
GO:1901673	BP	GO:1901673	regulation of mitotic spindle assembly	2/99	18/18723	0.0040073	0.0234149	0.017581	PLK1/KIF15	2
GO:1905820	BP	GO:1905820	positive regulation of chromosome separation	2/99	18/18723	0.0040073	0.0234149	0.017581	DLGAP5/ESPL1	2
GO:0006323	BP	GO:0006323	DNA packaging	5/99	199/18723	0.0041169	0.0239678	0.0179962	CDK1/PLK1/CCNB1/TOP2A/MCM2	5
GO:1904356	BP	GO:1904356	regulation of telomere maintenance via telomere lengthening	3/99	61/18723	0.00413332	0.0239763	0.0180025	NEK2/AURKB/PARP1	3
GO:0097193	BP	GO:0097193	intrinsic apoptotic signaling pathway	6/99	288/18723	0.00426748	0.0246651	0.0185197	MELK/E2F1/PARP1/E2F2/BRCA2/BBC3	6
GO:1904375	BP	GO:1904375	regulation of protein localization to cell periphery	4/99	125/18723	0.00437367	0.0251656	0.0188955	PLK1/CDK5/GPSM2/MMP14	4
GO:0032388	BP	GO:0032388	positive regulation of intracellular transport	5/99	202/18723	0.00438551	0.0251656	0.0188955	CDK1/SPAG5/CDK5/PIK3R2/BBC3	5
GO:0046653	BP	GO:0046653	tetrahydrofolate metabolic process	2/99	19/18723	0.00446338	0.025521	0.0191623	TYMS/FTCD	2
GO:0000083	BP	GO:0000083	regulation of transcription involved in G1/S transition of mitotic cell cycle	2/99	20/18723	0.0049423	0.0280589	0.0210679	E2F1/CDK5	2
GO:0001832	BP	GO:0001832	blastocyst growth	2/99	20/18723	0.0049423	0.0280589	0.0210679	CHEK1/BRCA2	2
GO:0006282	BP	GO:0006282	regulation of DNA repair	4/99	130/18723	0.00502471	0.028426	0.0213436	RAD51/PARP1/PPP4C/CHEK1	4
GO:0031396	BP	GO:0031396	regulation of protein ubiquitination	5/99	210/18723	0.0051627	0.0291038	0.0218525	UBE2C/PLK1/CDC20/MAD2L1/CDK5	5
GO:0007569	BP	GO:0007569	cell aging	4/99	132/18723	0.00530237	0.0297863	0.0223649	CDK1/CHEK1/BRCA2/CDKN2A	4
GO:1902117	BP	GO:1902117	positive regulation of organelle assembly	3/99	67/18723	0.00537765	0.0301036	0.0226032	SPAG5/PLK4/GPSM2	3
GO:0046599	BP	GO:0046599	regulation of centriole replication	2/99	21/18723	0.0054438	0.0301575	0.0226437	STIL/PLK4	2
GO:0046823	BP	GO:0046823	negative regulation of nucleocytoplasmic transport	2/99	21/18723	0.0054438	0.0301575	0.0226437	CDK5/BARD1	2
GO:1903429	BP	GO:1903429	regulation of cell maturation	2/99	21/18723	0.0054438	0.0301575	0.0226437	AURKA/KIF14	2
GO:1900180	BP	GO:1900180	regulation of protein localization to nucleus	4/99	136/18723	0.00588816	0.0325067	0.0244076	CDK1/PLK1/PARP1/PIK3R2	4
GO:0045471	BP	GO:0045471	response to ethanol	4/99	137/18723	0.00604107	0.0332363	0.0249553	CDK1/TYMS/EIF4EBP1/CCND1	4
GO:0051446	BP	GO:0051446	positive regulation of meiotic cell cycle	2/99	23/18723	0.00651361	0.0355914	0.0267237	CDC25C/CDC25A	2
GO:0051457	BP	GO:0051457	maintenance of protein location in nucleus	2/99	23/18723	0.00651361	0.0355914	0.0267237	CDK5/BARD1	2
GO:1901880	BP	GO:1901880	negative regulation of protein depolymerization	3/99	72/18723	0.00656909	0.0357725	0.0268597	TPX2/CKAP2/CAPG	3
GO:0031333	BP	GO:0031333	negative regulation of protein-containing complex assembly	4/99	141/18723	0.00667915	0.0362485	0.0272171	KIF14/CAPG/EIF4EBP1/TUBB4A	4
GO:0032984	BP	GO:0032984	protein-containing complex disassembly	5/99	224/18723	0.00675011	0.0365099	0.0274133	TPX2/KIF18B/KIF18A/CKAP2/CAPG	5
GO:2000045	BP	GO:2000045	regulation of G1/S transition of mitotic cell cycle	4/99	142/18723	0.00684537	0.0369005	0.0277066	KIF14/E2F1/PSME2/CCND1	4
GO:0044321	BP	GO:0044321	response to leptin	2/99	24/18723	0.00708141	0.0380448	0.0285658	CCNA2/CCND1	2
GO:0033157	BP	GO:0033157	regulation of intracellular protein transport	5/99	229/18723	0.0073918	0.0395795	0.0297181	CDK1/CDK5/BARD1/PIK3R2/BBC3	5
GO:0072332	BP	GO:0072332	intrinsic apoptotic signaling pathway by p53 class mediator	3/99	76/18723	0.00762666	0.0405314	0.0304328	E2F1/E2F2/BRCA2	3
GO:0045732	BP	GO:0045732	positive regulation of protein catabolic process	5/99	231/18723	0.00766002	0.0405314	0.0304328	DTL/PLK1/AURKA/CDC20/BARD1	5
GO:0006312	BP	GO:0006312	mitotic recombination	2/99	25/18723	0.00767083	0.0405314	0.0304328	RAD51/BRCA2	2
GO:0060074	BP	GO:0060074	synapse maturation	2/99	25/18723	0.00767083	0.0405314	0.0304328	CDC20/NEURL1	2
GO:0071214	BP	GO:0071214	cellular response to abiotic stimulus	6/99	331/18723	0.00826872	0.042909	0.0322181	RAD51/AURKB/PARP1/CDC25A/CHEK1/GNAT1	6
GO:0104004	BP	GO:0104004	cellular response to environmental stimulus	6/99	331/18723	0.00826872	0.042909	0.0322181	RAD51/AURKB/PARP1/CDC25A/CHEK1/GNAT1	6
GO:0006760	BP	GO:0006760	folic acid-containing compound metabolic process	2/99	26/18723	0.00828162	0.042909	0.0322181	TYMS/FTCD	2
GO:0033598	BP	GO:0033598	mammary gland epithelial cell proliferation	2/99	26/18723	0.00828162	0.042909	0.0322181	BRCA2/CCND1	2
GO:0070193	BP	GO:0070193	synaptonemal complex organization	2/99	26/18723	0.00828162	0.042909	0.0322181	PLK1/REC8	2
GO:1904353	BP	GO:1904353	regulation of telomere capping	2/99	26/18723	0.00828162	0.042909	0.0322181	NEK2/AURKB	2
GO:0071456	BP	GO:0071456	cellular response to hypoxia	4/99	151/18723	0.00846594	0.0437225	0.0328289	CCNB1/CCNA2/E2F1/EIF4EBP1	4
GO:1990778	BP	GO:1990778	protein localization to cell periphery	6/99	333/18723	0.00850391	0.0437774	0.0328701	PLK1/PACSIN1/CDK5/CRB3/GPSM2/MMP14	6
GO:0032204	BP	GO:0032204	regulation of telomere maintenance	3/99	80/18723	0.00877926	0.044906	0.0337175	NEK2/AURKB/PARP1	3
GO:0048145	BP	GO:0048145	regulation of fibroblast proliferation	3/99	80/18723	0.00877926	0.044906	0.0337175	CCNB1/CCNA2/E2F1	3
GO:0007026	BP	GO:0007026	negative regulation of microtubule depolymerization	2/99	27/18723	0.00891355	0.0454478	0.0341243	TPX2/CKAP2	2
GO:0032386	BP	GO:0032386	regulation of intracellular transport	6/99	337/18723	0.00898869	0.0456854	0.0343027	CDK1/SPAG5/CDK5/BARD1/PIK3R2/BBC3	6
GO:0048144	BP	GO:0048144	fibroblast proliferation	3/99	81/18723	0.00908246	0.0458707	0.0344419	CCNB1/CCNA2/E2F1	3
GO:2000243	BP	GO:2000243	positive regulation of reproductive process	3/99	81/18723	0.00908246	0.0458707	0.0344419	CDC25C/AURKA/CDC25A	3
GO:0007568	BP	GO:0007568	aging	6/99	339/18723	0.00923837	0.0464617	0.0348856	CDK1/AURKB/TYMS/CHEK1/BRCA2/CDKN2A	6
GO:1903320	BP	GO:1903320	regulation of protein modification by small protein conjugation or removal	5/99	242/18723	0.00925752	0.0464617	0.0348856	UBE2C/PLK1/CDC20/MAD2L1/CDK5	5
GO:0043242	BP	GO:0043242	negative regulation of protein-containing complex disassembly	3/99	82/18723	0.00939174	0.0469881	0.0352808	TPX2/CKAP2/CAPG	3
GO:0007064	BP	GO:0007064	mitotic sister chromatid cohesion	2/99	28/18723	0.00956638	0.0474173	0.0356031	CDC20/REC8	2
GO:0007141	BP	GO:0007141	male meiosis I	2/99	28/18723	0.00956638	0.0474173	0.0356031	BRCA2/REC8	2
GO:0031440	BP	GO:0031440	regulation of mRNA 3'-end processing	2/99	28/18723	0.00956638	0.0474173	0.0356031	CCNB1/BARD1	2
GO:0005819	CC	GO:0005819	spindle	37/105	391/19550	2.30576e-36	4.51929e-34	3.37369e-34	NEK2/TPX2/CDK1/CENPF/PLK1/CCNB1/DLGAP5/KIF18B/ASPM/KIFC1/WDR62/AURKA/KIF14/KIF23/KIF11/BIRC5/CDC20/SPAG5/PRC1/POC1A/AURKB/ESPL1/TACC3/CENPE/TTK/KIF15/KIF18A/MAD2L1/PLK4/CKAP2/JTB/FAM110A/SAC3D1/RAB11FIP4/GPSM2/MZT2A/CAPG	37
GO:0000922	CC	GO:0000922	spindle pole	21/105	170/19550	5.11437e-23	5.01208e-21	3.74157e-21	NEK2/TPX2/CENPF/PLK1/CCNB1/DLGAP5/ASPM/WDR62/AURKA/KIF11/CDC20/SPAG5/PRC1/POC1A/AURKB/TACC3/MAD2L1/PLK4/CKAP2/FAM110A/GPSM2	21
GO:0098687	CC	GO:0098687	chromosomal region	25/105	348/19550	2.06514e-21	1.34923e-19	1.00721e-19	NEK2/SPC25/NUF2/CDK1/CENPF/PLK1/CCNB1/NDC80/TOP2A/BIRC5/SPAG5/RAD51/AURKB/CENPA/CENPE/TTK/KIF18A/MAD2L1/PARP1/MCM4/MCM2/ORC1/CHEK1/BRCA2/REC8	25
GO:0072686	CC	GO:0072686	mitotic spindle	19/105	161/19550	1.68678e-20	8.2652e-19	6.17005e-19	TPX2/CDK1/PLK1/KIF18B/ASPM/KIFC1/AURKA/KIF23/KIF11/SPAG5/PRC1/AURKB/ESPL1/TACC3/CENPE/KIF18A/MAD2L1/GPSM2/CAPG	19
GO:0005874	CC	GO:0005874	microtubule	25/105	429/19550	3.30883e-19	1.29706e-17	9.68267e-18	NEK2/TPX2/CDK1/PLK1/KIF18B/ASPM/KIFC1/AURKA/KIF14/KIF23/KIF11/BIRC5/SPAG5/PRC1/AURKB/CENPE/KIF15/KIF18A/TUBB3/CDK5/CKAP2/FSD1/TUBB4A/TEKT1/DNAH3	25
GO:0000793	CC	GO:0000793	condensed chromosome	20/105	244/19550	2.36442e-18	7.72377e-17	5.76587e-17	NEK2/SPC25/NUF2/CENPF/PLK1/CCNB1/NDC80/TOP2A/BIRC5/SPAG5/RAD51/AURKB/CENPA/CENPE/TTK/KIF18A/MAD2L1/CHEK1/BRCA2/REC8	20
GO:0000776	CC	GO:0000776	kinetochore	16/105	134/19550	1.77078e-17	4.95819e-16	3.70134e-16	NEK2/SPC25/NUF2/CENPF/PLK1/CCNB1/NDC80/BIRC5/SPAG5/AURKB/CENPA/CENPE/TTK/KIF18A/MAD2L1/REC8	16
GO:0000779	CC	GO:0000779	condensed chromosome, centromeric region	16/105	144/19550	5.7379e-17	1.40579e-15	1.04943e-15	NEK2/SPC25/NUF2/CENPF/PLK1/CCNB1/NDC80/BIRC5/SPAG5/AURKB/CENPA/CENPE/TTK/KIF18A/MAD2L1/REC8	16
GO:0030496	CC	GO:0030496	midbody	17/105	196/19550	3.92468e-16	8.54708e-15	6.38047e-15	NEK2/CDK1/CEP55/CENPF/PLK1/ASPM/AURKA/KIF14/KIF23/BIRC5/SPAG5/PRC1/AURKB/CENPE/JTB/RAB11FIP4/CAPG	17
GO:0000775	CC	GO:0000775	chromosome, centromeric region	17/105	198/19550	4.65862e-16	9.1309e-15	6.8163e-15	NEK2/SPC25/NUF2/CENPF/PLK1/CCNB1/NDC80/TOP2A/BIRC5/SPAG5/AURKB/CENPA/CENPE/TTK/KIF18A/MAD2L1/REC8	17
GO:0005876	CC	GO:0005876	spindle microtubule	10/105	72/19550	5.24139e-12	9.33921e-11	6.97181e-11	CDK1/PLK1/KIF18B/AURKA/KIF11/BIRC5/PRC1/AURKB/CENPE/KIF18A	10
GO:0051233	CC	GO:0051233	spindle midzone	8/105	36/19550	1.41059e-11	2.30396e-10	1.71993e-10	PLK1/KIF18B/AURKA/KIF14/PRC1/AURKB/CENPE/KIF18A	8
GO:0000307	CC	GO:0000307	cyclin-dependent protein kinase holoenzyme complex	8/105	42/19550	5.35797e-11	8.07817e-10	6.03043e-10	CDK1/CCNB1/CCNB2/CCNA2/CCNF/CCNE2/CCNE1/CCND1	8
GO:0005814	CC	GO:0005814	centriole	11/105	145/19550	3.49768e-10	4.89675e-09	3.65547e-09	CEP55/PLK1/WDR62/AURKA/TOP2A/POC1A/CCNF/STIL/PLK4/CAPG/FTCD	11
GO:1902554	CC	GO:1902554	serine/threonine protein kinase complex	9/105	81/19550	4.96571e-10	6.48852e-09	4.84374e-09	CDK1/CCNB1/CCNB2/CCNA2/CCNF/CCNE2/CDK5/CCNE1/CCND1	9
GO:0005875	CC	GO:0005875	microtubule associated complex	11/105	161/19550	1.07202e-09	1.31323e-08	9.80337e-09	KIF18B/KIFC1/AURKA/KIF14/KIF23/KIF11/BIRC5/AURKB/KIF15/KIF18A/DNAH3	11
GO:1902911	CC	GO:1902911	protein kinase complex	9/105	96/19550	2.30912e-09	2.66228e-08	1.98742e-08	CDK1/CCNB1/CCNB2/CCNA2/CCNF/CCNE2/CDK5/CCNE1/CCND1	9
GO:1990023	CC	GO:1990023	mitotic spindle midzone	5/105	14/19550	7.82057e-09	8.51573e-08	6.35707e-08	KIF18B/PRC1/AURKB/CENPE/KIF18A	5
GO:0005871	CC	GO:0005871	kinesin complex	7/105	50/19550	8.69916e-09	8.97387e-08	6.69907e-08	KIF18B/KIFC1/KIF14/KIF23/KIF11/KIF15/KIF18A	7
GO:0097431	CC	GO:0097431	mitotic spindle pole	6/105	36/19550	3.55077e-08	3.47976e-07	2.59767e-07	PLK1/ASPM/AURKA/SPAG5/AURKB/GPSM2	6
GO:0000228	CC	GO:0000228	nuclear chromosome	11/105	227/19550	3.8833e-08	3.62441e-07	2.70566e-07	NEK2/PLK1/TOP2A/BIRC5/RAD51/MCM4/MCM2/ORC1/CHEK1/BRCA2/REC8	11
GO:0000940	CC	GO:0000940	outer kinetochore	4/105	12/19550	3.76206e-07	3.35165e-06	2.50204e-06	CENPF/PLK1/CCNB1/NDC80	4
GO:0061695	CC	GO:0061695	transferase complex, transferring phosphorus-containing groups	10/105	239/19550	6.45401e-07	5.49994e-06	4.10576e-06	CDK1/CCNB1/CCNB2/CCNA2/CCNF/CCNE2/CDK5/CCNE1/PIK3R2/CCND1	10
GO:0034451	CC	GO:0034451	centriolar satellite	7/105	107/19550	1.76837e-06	1.44417e-05	1.07808e-05	CEP55/PLK1/DLGAP5/WDR62/SPAG5/TACC3/SSX2IP	7
GO:0000781	CC	GO:0000781	chromosome, telomeric region	8/105	162/19550	2.63735e-06	2.06769e-05	1.54355e-05	CDK1/RAD51/PARP1/MCM4/MCM2/ORC1/CHEK1/BRCA2	8
GO:0000794	CC	GO:0000794	condensed nuclear chromosome	6/105	74/19550	2.86351e-06	2.15865e-05	1.61145e-05	NEK2/PLK1/RAD51/CHEK1/BRCA2/REC8	6
GO:0090543	CC	GO:0090543	Flemming body	4/105	35/19550	3.61865e-05	0.000262687	0.000196099	CEP55/KIF14/KIF23/CAPG	4
GO:0000800	CC	GO:0000800	lateral element	3/105	13/19550	4.14037e-05	0.000279832	0.000208897	RAD51/BRCA2/REC8	3
GO:0045120	CC	GO:0045120	pronucleus	3/105	13/19550	4.14037e-05	0.000279832	0.000208897	CENPF/AURKA/CCNA2	3
GO:0031616	CC	GO:0031616	spindle pole centrosome	3/105	15/19550	6.53562e-05	0.000426994	0.000318755	DLGAP5/AURKA/AURKB	3
GO:0000795	CC	GO:0000795	synaptonemal complex	4/105	42/19550	7.5155e-05	0.000460324	0.000343636	PLK1/RAD51/BRCA2/REC8	4
GO:0099086	CC	GO:0099086	synaptonemal structure	4/105	42/19550	7.5155e-05	0.000460324	0.000343636	PLK1/RAD51/BRCA2/REC8	4
GO:0032154	CC	GO:0032154	cleavage furrow	4/105	53/19550	0.000187908	0.00111606	0.000833148	CEP55/PLK4/RAB11FIP4/FSD1	4
GO:0032153	CC	GO:0032153	cell division site	4/105	71/19550	0.000579043	0.00333801	0.00249186	CEP55/PLK4/RAB11FIP4/FSD1	4
GO:1990752	CC	GO:1990752	microtubule end	3/105	33/19550	0.000730527	0.00409095	0.00305393	KIF18B/ASPM/SPAG5	3
GO:0071162	CC	GO:0071162	CMG complex	2/105	10/19550	0.00125013	0.00680626	0.00508094	MCM4/MCM2	2
GO:0000152	CC	GO:0000152	nuclear ubiquitin ligase complex	3/105	42/19550	0.00148421	0.00765197	0.00571227	UBE2C/CDC20/BARD1	3
GO:0000235	CC	GO:0000235	astral microtubule	2/105	11/19550	0.00152259	0.00765197	0.00571227	KIF18B/KIF18A	2
GO:0005818	CC	GO:0005818	aster	2/105	11/19550	0.00152259	0.00765197	0.00571227	KIF18B/KIF18A	2
GO:0031261	CC	GO:0031261	DNA replication preinitiation complex	2/105	12/19550	0.00182071	0.00892148	0.00665996	MCM4/MCM2	2
GO:0072687	CC	GO:0072687	meiotic spindle	2/105	15/19550	0.0028663	0.0137023	0.0102289	ASPM/AURKA	2
GO:0005657	CC	GO:0005657	replication fork	3/105	60/19550	0.00412582	0.0192538	0.0143732	XRCC2/DONSON/CHEK1	3
GO:0032993	CC	GO:0032993	protein-DNA complex	5/105	199/19550	0.00441167	0.020109	0.0150115	CENPA/PARP1/MCM4/MCM2/DONSON	5
GO:0043073	CC	GO:0043073	germ cell nucleus	2/105	20/19550	0.00509673	0.0227036	0.0169484	AURKA/REC8	2
GO:0005680	CC	GO:0005680	anaphase-promoting complex	2/105	21/19550	0.00561358	0.0244503	0.0182523	UBE2C/CDC20	2
GO:0022624	CC	GO:0022624	proteasome accessory complex	2/105	23/19550	0.00671597	0.028007	0.0209075	PSME2/PSMD3	2
GO:0035371	CC	GO:0035371	microtubule plus-end	2/105	23/19550	0.00671597	0.028007	0.0209075	KIF18B/SPAG5	2
GO:0045171	CC	GO:0045171	intercellular bridge	3/105	75/19550	0.00768293	0.031372	0.0234195	TPX2/CEP55/PRC1	3
GO:0036064	CC	GO:0036064	ciliary basal body	4/105	161/19550	0.0111339	0.0445356	0.0332462	CENPF/SPAG5/POC1A/SSX2IP	4
GO:0008017	MF	GO:0008017	microtubule binding	17/102	271/18368	1.40688e-13	2.32551e-11	2.04915e-11	TPX2/CENPF/PLK1/DLGAP5/KIF18B/KIFC1/KIF14/KIF23/KIF11/BIRC5/SPAG5/PRC1/CENPE/KIF15/KIF18A/FSD1/FTCD	17
GO:0015631	MF	GO:0015631	tubulin binding	19/102	375/18368	2.10453e-13	2.32551e-11	2.04915e-11	TPX2/CENPF/PLK1/DLGAP5/KIF18B/KIFC1/KIF14/KIF23/KIF11/BIRC5/SPAG5/PRC1/CENPE/KIF15/KIF18A/BRCA2/FSD1/BRSK1/FTCD	19
GO:0003777	MF	GO:0003777	microtubule motor activity	9/102	69/18368	1.50752e-10	1.11054e-08	9.78563e-09	KIF18B/KIFC1/KIF14/KIF23/KIF11/CENPE/KIF15/KIF18A/DNAH3	9
GO:0016538	MF	GO:0016538	cyclin-dependent protein serine/threonine kinase regulator activity	8/102	50/18368	3.02975e-10	1.67394e-08	1.47501e-08	CCNB1/CCNB2/CCNA2/CCNF/CCNE2/CCNE1/CDKN2A/CCND1	8
GO:0003774	MF	GO:0003774	cytoskeletal motor activity	9/102	114/18368	1.40369e-08	6.20432e-07	5.46702e-07	KIF18B/KIFC1/KIF14/KIF23/KIF11/CENPE/KIF15/KIF18A/DNAH3	9
GO:0008574	MF	GO:0008574	plus-end-directed microtubule motor activity	5/102	17/18368	2.80723e-08	1.034e-06	9.1112e-07	KIF18B/KIF14/KIF11/CENPE/KIF18A	5
GO:0019207	MF	GO:0019207	kinase regulator activity	10/102	233/18368	6.83384e-07	2.15754e-05	1.90114e-05	TPX2/CCNB1/CCNB2/CCNA2/CCNF/CCNE2/CCNE1/CDKN2A/PIK3R2/CCND1	10
GO:0035173	MF	GO:0035173	histone kinase activity	4/102	16/18368	1.54968e-06	4.28099e-05	3.77225e-05	CDK1/AURKA/AURKB/CHEK1	4
GO:0019887	MF	GO:0019887	protein kinase regulator activity	9/102	204/18368	2.02373e-06	4.96938e-05	4.37883e-05	TPX2/CCNB1/CCNB2/CCNA2/CCNF/CCNE2/CCNE1/CDKN2A/CCND1	9
GO:0106310	MF	GO:0106310	protein serine kinase activity	11/102	360/18368	5.09986e-06	0.000112707	9.93131e-05	NEK2/CDK1/PLK1/MELK/AURKA/AURKB/TTK/PLK4/CDK5/CHEK1/BRSK1	11
GO:0004674	MF	GO:0004674	protein serine/threonine kinase activity	11/102	386/18368	9.85291e-06	0.000197954	0.000174429	NEK2/CDK1/PLK1/MELK/AURKA/AURKB/TTK/PLK4/CDK5/CHEK1/BRSK1	11
GO:0008022	MF	GO:0008022	protein C-terminus binding	7/102	189/18368	8.85397e-05	0.00163061	0.00143683	CENPF/TOP2A/CDC20/RAD51/MAD2L1/BRCA2/GPSM2	7
GO:0016887	MF	GO:0016887	ATP hydrolysis activity	8/102	272/18368	0.000137578	0.00233882	0.00206088	KIF18B/KIFC1/KIF14/KIF23/KIF15/KIF18A/MCM4/MCM2	8
GO:0017116	MF	GO:0017116	single-stranded DNA helicase activity	3/102	23/18368	0.00027159	0.00428724	0.00377776	RAD51/MCM4/MCM2	3
GO:0008094	MF	GO:0008094	ATP-dependent activity, acting on DNA	5/102	111/18368	0.000384848	0.0056701	0.00499628	TOP2A/RAD51/MCM4/MCM2/XRCC2	5
GO:0042826	MF	GO:0042826	histone deacetylase binding	5/102	127/18368	0.000711871	0.00983272	0.00866422	TOP2A/CDC20/KPNA2/PARP1/CCND1	5
GO:0004712	MF	GO:0004712	protein serine/threonine/tyrosine kinase activity	3/102	44/18368	0.00186648	0.0242643	0.0213808	AURKA/AURKB/TTK	3
GO:0005542	MF	GO:0005542	folic acid binding	2/102	13/18368	0.00228865	0.0280996	0.0247603	TYMS/FTCD	2
GO:0003688	MF	GO:0003688	DNA replication origin binding	2/102	16/18368	0.00348299	0.0405127	0.0356982	MCM2/ORC1	2

## Sheet: Figures S1A,B
GO												KEGG
	ONTOLOGY	ID	Description	GeneRatio	BgRatio	pvalue	p.adjust	qvalue	geneID	Count			ID	Description	GeneRatio	BgRatio	pvalue	p.adjust	qvalue	geneID	Count
GO:1901653	BP	GO:1901653	cellular response to peptide	9/45	359/18723	1.528e-07	0.00023684	0.00016615	SIK2/STAT5A/ROCK2/VIM/PIK3R1/CPEB1/FYN/MAP1B/ID1	9		hsa04071	hsa04071	Sphingolipid signaling pathway	44710	119/8191	5.34484e-05	0.00815708	0.00525592	2770/9475/5295/5602/2534	5
GO:0043434	BP	GO:0043434	response to peptide hormone	9/45	414/18723	5.07328e-07	0.000391463	0.000274622	SIK2/GNAI1/STAT5A/ROCK2/PPARA/PIK3R1/CPEB1/FYN/MAP1B	9		hsa04917	hsa04917	Prolactin signaling pathway	44680	70/8191	9.88737e-05	0.00815708	0.00525592	6776/5295/5602/894	4
GO:0032386	BP	GO:0032386	regulation of intracellular transport	8/45	337/18723	1.22328e-06	0.000391463	0.000274622	FBXW7/PIK3R1/CRYAB/PRKD1/FEZ1/FYN/MAP1B/HAP1	8		hsa04012	hsa04012	ErbB signaling pathway	44680	85/8191	0.00021048	0.0115764	0.00745911	6776/5295/5602/1839	4
GO:0032886	BP	GO:0032886	regulation of microtubule-based process	7/45	240/18723	1.56148e-06	0.000391463	0.000274622	GNAI1/DIXDC1/ROCK2/TTBK2/FEZ1/MAP1B/HAP1	7		hsa01522	hsa01522	Endocrine resistance	44680	98/8191	0.000363755	0.0139843	0.0090106	1031/5295/5602/1839	4
GO:0010631	BP	GO:0010631	epithelial cell migration	8/45	357/18723	1.88139e-06	0.000391463	0.000274622	FBXW7/STAT5A/CDH13/RGCC/ROCK2/PRKD1/HBEGF/ID1	8		hsa04914	hsa04914	Progesterone-mediated oocyte maturation	44680	102/8191	0.000423766	0.0139843	0.0090106	2770/5295/5602/64506	4
GO:0051017	BP	GO:0051017	actin filament bundle assembly	6/45	157/18723	1.9638e-06	0.000391463	0.000274622	RGCC/ROCK2/ARHGEF10/PIK3R1/NEDD9/ID1	6		hsa04510	hsa04510	Focal adhesion	44710	201/8191	0.000622085	0.0160971	0.010372	9475/5295/5602/2534/894	5
GO:0090132	BP	GO:0090132	epithelium migration	8/45	360/18723	2.00231e-06	0.000391463	0.000274622	FBXW7/STAT5A/CDH13/RGCC/ROCK2/PRKD1/HBEGF/ID1	8		hsa04935	hsa04935	Growth hormone synthesis, secretion and action	44680	120/8191	0.00078389	0.0160971	0.010372	2770/6776/5295/5602	4
GO:0090130	BP	GO:0090130	tissue migration	8/45	365/18723	2.21855e-06	0.000391463	0.000274622	FBXW7/STAT5A/CDH13/RGCC/ROCK2/PRKD1/HBEGF/ID1	8		hsa04611	hsa04611	Platelet activation	44680	124/8191	0.000886512	0.0160971	0.010372	2770/9475/5295/2534	4
GO:0061572	BP	GO:0061572	actin filament bundle organization	6/45	161/18723	2.27301e-06	0.000391463	0.000274622	RGCC/ROCK2/ARHGEF10/PIK3R1/NEDD9/ID1	6		hsa04024	hsa04024	cAMP signaling pathway	44710	221/8191	0.000955961	0.0160971	0.010372	2770/9475/5465/5295/5602	5
GO:1902903	BP	GO:1902903	regulation of supramolecular fiber organization	8/45	383/18723	3.16979e-06	0.000491317	0.000344673	RGCC/ROCK2/TTBK2/ARHGEF10/PIK3R1/CRYAB/MAP1B/ID1	8		hsa05166	hsa05166	Human T-cell leukemia virus 1 infection	44710	222/8191	0.000975583	0.0160971	0.010372	6776/1031/5295/5602/894	5
GO:0043542	BP	GO:0043542	endothelial cell migration	7/45	279/18723	4.23096e-06	0.00059618	0.000418237	FBXW7/STAT5A/CDH13/RGCC/ROCK2/PRKD1/ID1	7		hsa05162	hsa05162	Measles	44680	139/8191	0.00135658	0.0203487	0.0131114	6776/5295/5602/894	4
GO:0032231	BP	GO:0032231	regulation of actin filament bundle assembly	5/45	105/18723	5.15153e-06	0.000650289	0.000456196	RGCC/ROCK2/ARHGEF10/PIK3R1/ID1	5		hsa04664	hsa04664	Fc epsilon RI signaling pathway	44649	68/8191	0.00171346	0.0235601	0.0151807	5295/5602/2534	3
GO:0071375	BP	GO:0071375	cellular response to peptide hormone stimulus	7/45	290/18723	5.45404e-06	0.000650289	0.000456196	SIK2/STAT5A/ROCK2/PIK3R1/CPEB1/FYN/MAP1B	7		hsa04390	hsa04390	Hippo signaling pathway	44680	157/8191	0.00212357	0.026953	0.0173668	60485/26524/894/3397	4
GO:0001667	BP	GO:0001667	ameboidal-type cell migration	8/45	475/18723	1.52832e-05	0.00161571	0.00113347	FBXW7/STAT5A/CDH13/RGCC/ROCK2/PRKD1/HBEGF/ID1	8		hsa04360	hsa04360	Axon guidance	44680	182/8191	0.00362696	0.0427463	0.0275431	2770/9475/5295/2534	4
GO:0032233	BP	GO:0032233	positive regulation of actin filament bundle assembly	4/45	63/18723	1.56359e-05	0.00161571	0.00113347	RGCC/ROCK2/ARHGEF10/ID1	4		hsa04062	hsa04062	Chemokine signaling pathway	44680	192/8191	0.00439149	0.0455442	0.0293459	2770/9475/2869/5295	4
GO:0042058	BP	GO:0042058	regulation of epidermal growth factor receptor signaling pathway	4/45	73/18723	2.8075e-05	0.0026474	0.00185722	FBXW7/CDH13/HBEGF/HAP1	4		hsa04392	hsa04392	Hippo signaling pathway - multiple species	2/29	29/8191	0.00463149	0.0455442	0.0293459	60485/26524	2
GO:0050678	BP	GO:0050678	regulation of epithelial cell proliferation	7/45	381/18723	3.18675e-05	0.0026474	0.00185722	FBXW7/SAV1/STAT5A/CDH13/RGCC/PRKD1/ID1	7		hsa04933	hsa04933	AGE-RAGE signaling pathway in diabetic complications	44649	100/8191	0.0051245	0.0455442	0.0293459	6776/5295/5602	3
GO:0034643	BP	GO:0034643	establishment of mitochondrion localization, microtubule-mediated	3/45	26/18723	3.2452e-05	0.0026474	0.00185722	FEZ1/MAP1B/HAP1	3		hsa05169	hsa05169	Epstein-Barr virus infection	44680	202/8191	0.00525882	0.0455442	0.0293459	7431/5295/5602/894	4
GO:0047497	BP	GO:0047497	mitochondrion transport along microtubule	3/45	26/18723	3.2452e-05	0.0026474	0.00185722	FEZ1/MAP1B/HAP1	3		hsa05142	hsa05142	Chagas disease	44649	102/8191	0.0054157	0.0455442	0.0293459	2770/5295/5602	3
GO:1901184	BP	GO:1901184	regulation of ERBB signaling pathway	4/45	79/18723	3.83508e-05	0.00297218	0.00208507	FBXW7/CDH13/HBEGF/HAP1	4		hsa04660	hsa04660	T cell receptor signaling pathway	44649	104/8191	0.00571672	0.0455442	0.0293459	5295/5602/2534	3
GO:0051654	BP	GO:0051654	establishment of mitochondrion localization	3/45	29/18723	4.5378e-05	0.00334933	0.00234965	FEZ1/MAP1B/HAP1	3		hsa04015	hsa04015	Rap1 signaling pathway	44680	210/8191	0.00603081	0.0455442	0.0293459	2770/5295/5587/3397	4
GO:1903829	BP	GO:1903829	positive regulation of cellular protein localization	6/45	276/18723	4.88482e-05	0.00344158	0.00241436	GNAI1/FBXW7/ROCK2/PIK3R1/PRKD1/FYN	6		hsa05207	hsa05207	Chemical carcinogenesis - receptor activation	44680	212/8191	0.00623505	0.0455442	0.0293459	2770/6776/5465/5295	4
GO:0043534	BP	GO:0043534	blood vessel endothelial cell migration	5/45	176/18723	6.24772e-05	0.0041417	0.00290552	FBXW7/STAT5A/RGCC/PRKD1/ID1	5		hsa04931	hsa04931	Insulin resistance	44649	108/8191	0.00634858	0.0455442	0.0293459	5465/5295/5602	3
GO:0010632	BP	GO:0010632	regulation of epithelial cell migration	6/45	292/18723	6.67661e-05	0.0041417	0.00290552	FBXW7/STAT5A/RGCC/ROCK2/PRKD1/HBEGF	6		hsa04725	hsa04725	Cholinergic synapse	44649	113/8191	0.00719521	0.0486566	0.0313513	2770/5295/2534	3
GO:0051492	BP	GO:0051492	regulation of stress fiber assembly	4/45	91/18723	6.68016e-05	0.0041417	0.00290552	RGCC/ROCK2/ARHGEF10/PIK3R1	4		hsa04670	hsa04670	Leukocyte transendothelial migration	44649	114/8191	0.00737222	0.0486566	0.0313513	2770/9475/5295	3
GO:0000079	BP	GO:0000079	regulation of cyclin-dependent protein serine/threonine kinase activity	4/45	94/18723	7.58214e-05	0.0042301	0.00296753	RGCC/CDKN2C/LATS2/CCND2	4
GO:0050673	BP	GO:0050673	epithelial cell proliferation	7/45	437/18723	7.58242e-05	0.0042301	0.00296753	FBXW7/SAV1/STAT5A/CDH13/RGCC/PRKD1/ID1	7
GO:0050804	BP	GO:0050804	modulation of chemical synaptic transmission	7/45	439/18723	7.80243e-05	0.0042301	0.00296753	GNAI1/PRKAR2B/S100B/FYN/MAP1B/SNCG/HAP1	7
GO:0099177	BP	GO:0099177	regulation of trans-synaptic signaling	7/45	440/18723	7.91438e-05	0.0042301	0.00296753	GNAI1/PRKAR2B/S100B/FYN/MAP1B/SNCG/HAP1	7
GO:0045742	BP	GO:0045742	positive regulation of epidermal growth factor receptor signaling pathway	3/45	36/18723	8.76327e-05	0.00432004	0.00303063	FBXW7/HBEGF/HAP1	3
GO:0001666	BP	GO:0001666	response to hypoxia	6/45	307/18723	8.80084e-05	0.00432004	0.00303063	RGCC/ROCK2/PPARA/CRYAB/S100B/CPEB1	6
GO:1904029	BP	GO:1904029	regulation of cyclin-dependent protein kinase activity	4/45	98/18723	8.91879e-05	0.00432004	0.00303063	RGCC/CDKN2C/LATS2/CCND2	4
GO:0110020	BP	GO:0110020	regulation of actomyosin structure organization	4/45	100/18723	9.64778e-05	0.00453153	0.003179	RGCC/ROCK2/ARHGEF10/PIK3R1	4
GO:1901186	BP	GO:1901186	positive regulation of ERBB signaling pathway	3/45	38/18723	0.000103192	0.00470433	0.00330022	FBXW7/HBEGF/HAP1	3
GO:0036293	BP	GO:0036293	response to decreased oxygen levels	6/45	322/18723	0.00011433	0.00480697	0.00337222	RGCC/ROCK2/PPARA/CRYAB/S100B/CPEB1	6
GO:0033674	BP	GO:0033674	positive regulation of kinase activity	7/45	467/18723	0.000114729	0.00480697	0.00337222	FBXW7/RGCC/PRKD1/CAB39L/NEDD9/HBEGF/CCND2	7
GO:0032388	BP	GO:0032388	positive regulation of intracellular transport	5/45	202/18723	0.000119686	0.00480697	0.00337222	FBXW7/PIK3R1/PRKD1/FEZ1/FYN	5
GO:0030038	BP	GO:0030038	contractile actin filament bundle assembly	4/45	106/18723	0.00012095	0.00480697	0.00337222	RGCC/ROCK2/ARHGEF10/PIK3R1	4
GO:0043149	BP	GO:0043149	stress fiber assembly	4/45	106/18723	0.00012095	0.00480697	0.00337222	RGCC/ROCK2/ARHGEF10/PIK3R1	4
GO:0007173	BP	GO:0007173	epidermal growth factor receptor signaling pathway	4/45	108/18723	0.000130024	0.00503842	0.00353459	FBXW7/CDH13/HBEGF/HAP1	4
GO:1902905	BP	GO:1902905	positive regulation of supramolecular fiber organization	5/45	209/18723	0.000140391	0.00529803	0.00371672	RGCC/ROCK2/ARHGEF10/MAP1B/ID1	5
GO:0007623	BP	GO:0007623	circadian rhythm	5/45	210/18723	0.00014356	0.00529803	0.00371672	FBXW7/ROCK2/PPARA/MAPK10/ID1	5
GO:0070482	BP	GO:0070482	response to oxygen levels	6/45	347/18723	0.000171801	0.00619283	0.00434445	RGCC/ROCK2/PPARA/CRYAB/S100B/CPEB1	6
GO:0031346	BP	GO:0031346	positive regulation of cell projection organization	6/45	353/18723	0.000188518	0.00653205	0.00458241	PIK3R1/PRKD1/FEZ1/FYN/MAP1B/HAP1	6
GO:0038127	BP	GO:0038127	ERBB signaling pathway	4/45	121/18723	0.000201487	0.00653205	0.00458241	FBXW7/CDH13/HBEGF/HAP1	4
GO:0042752	BP	GO:0042752	regulation of circadian rhythm	4/45	121/18723	0.000201487	0.00653205	0.00458241	FBXW7/ROCK2/PPARA/MAPK10	4
GO:0051495	BP	GO:0051495	positive regulation of cytoskeleton organization	5/45	226/18723	0.000202115	0.00653205	0.00458241	RGCC/ROCK2/ARHGEF10/MAP1B/ID1	5
GO:0032956	BP	GO:0032956	regulation of actin cytoskeleton organization	6/45	358/18723	0.00020341	0.00653205	0.00458241	DIXDC1/RGCC/ROCK2/ARHGEF10/PIK3R1/ID1	6
GO:0071900	BP	GO:0071900	regulation of protein serine/threonine kinase activity	6/45	359/18723	0.000206497	0.00653205	0.00458241	PRKAR2B/RGCC/CDKN2C/LATS2/CAB39L/CCND2	6
GO:0010594	BP	GO:0010594	regulation of endothelial cell migration	5/45	232/18723	0.000228225	0.00707499	0.0049633	FBXW7/STAT5A/RGCC/ROCK2/PRKD1	5
GO:0051646	BP	GO:0051646	mitochondrion localization	3/45	50/18723	0.00023497	0.00714126	0.00500979	FEZ1/MAP1B/HAP1	3
GO:1902513	BP	GO:1902513	regulation of organelle transport along microtubule	2/45	10/18723	0.00025109	0.0074844	0.00525052	FEZ1/HAP1	2
GO:0051496	BP	GO:0051496	positive regulation of stress fiber assembly	3/45	52/18723	0.000264053	0.0075793	0.00531709	RGCC/ROCK2/ARHGEF10	3
GO:2000378	BP	GO:2000378	negative regulation of reactive oxygen species metabolic process	3/45	52/18723	0.000264053	0.0075793	0.00531709	PPARA/CRYAB/FYN	3
GO:0044843	BP	GO:0044843	cell cycle G1/S phase transition	5/45	241/18723	0.000272122	0.0076689	0.00537995	FBXW7/RGCC/CDKN2C/LATS2/CCND2	5
GO:0045860	BP	GO:0045860	positive regulation of protein kinase activity	6/45	386/18723	0.000304891	0.00841791	0.0059054	FBXW7/RGCC/CAB39L/NEDD9/HBEGF/CCND2	6
GO:0061098	BP	GO:0061098	positive regulation of protein tyrosine kinase activity	3/45	55/18723	0.000311885	0.00841791	0.0059054	FBXW7/NEDD9/HBEGF	3
GO:1900180	BP	GO:1900180	regulation of protein localization to nucleus	4/45	136/18723	0.000314993	0.00841791	0.0059054	PIK3R1/PRKD1/LATS2/FYN	4
GO:0032970	BP	GO:0032970	regulation of actin filament-based process	6/45	397/18723	0.000354223	0.00927984	0.00651007	DIXDC1/RGCC/ROCK2/ARHGEF10/PIK3R1/ID1	6
GO:0071559	BP	GO:0071559	response to transforming growth factor beta	5/45	256/18723	0.00035922	0.00927984	0.00651007	ROCK2/PPARA/LATS2/FYN/ID1	5
GO:0045741	BP	GO:0045741	positive regulation of epidermal growth factor-activated receptor activity	2/45	13/18723	0.000433228	0.0108545	0.00761476	FBXW7/HBEGF	2
GO:0070507	BP	GO:0070507	regulation of microtubule cytoskeleton organization	4/45	148/18723	0.000434181	0.0108545	0.00761476	GNAI1/DIXDC1/TTBK2/MAP1B	4
GO:0043535	BP	GO:0043535	regulation of blood vessel endothelial cell migration	4/45	151/18723	0.000468396	0.011344	0.00795811	FBXW7/STAT5A/RGCC/PRKD1	4
GO:0071456	BP	GO:0071456	cellular response to hypoxia	4/45	151/18723	0.000468396	0.011344	0.00795811	RGCC/ROCK2/S100B/CPEB1	4
GO:0010970	BP	GO:0010970	transport along microtubule	4/45	155/18723	0.000516954	0.0122527	0.00859561	LCA5/FEZ1/MAP1B/HAP1	4
GO:0110053	BP	GO:0110053	regulation of actin filament organization	5/45	278/18723	0.000523301	0.0122527	0.00859561	RGCC/ROCK2/ARHGEF10/PIK3R1/ID1	5
GO:0001764	BP	GO:0001764	neuron migration	4/45	156/18723	0.000529633	0.0122527	0.00859561	CEP85L/FYN/MAP1B/DCX	4
GO:0090316	BP	GO:0090316	positive regulation of intracellular protein transport	4/45	160/18723	0.000582571	0.0132792	0.00931572	FBXW7/PIK3R1/PRKD1/FYN	4
GO:0036294	BP	GO:0036294	cellular response to decreased oxygen levels	4/45	161/18723	0.000596372	0.0133968	0.0093982	RGCC/ROCK2/S100B/CPEB1	4
GO:0051100	BP	GO:0051100	negative regulation of binding	4/45	162/18723	0.000610404	0.0135161	0.00948191	FBXW7/PPARA/TTBK2/ID1	4
GO:0007015	BP	GO:0007015	actin filament organization	6/45	442/18723	0.000624794	0.0136399	0.00956875	RGCC/ROCK2/ARHGEF10/PIK3R1/NEDD9/ID1	6
GO:0010975	BP	GO:0010975	regulation of neuron projection development	6/45	445/18723	0.000647335	0.0139357	0.00977628	VIM/PRKD1/FEZ1/FYN/MAP1B/ID1	6
GO:1902904	BP	GO:1902904	negative regulation of supramolecular fiber organization	4/45	167/18723	0.000684105	0.0145255	0.0101901	TTBK2/PIK3R1/CRYAB/MAP1B	4
GO:0031647	BP	GO:0031647	regulation of protein stability	5/45	298/18723	0.000716516	0.014808	0.0103882	FBXW7/SAV1/PIK3R1/CRYAB/PRKD1	5
GO:0048511	BP	GO:0048511	rhythmic process	5/45	298/18723	0.000716516	0.014808	0.0103882	FBXW7/ROCK2/PPARA/MAPK10/ID1	5
GO:0007096	BP	GO:0007096	regulation of exit from mitosis	2/45	17/18723	0.000750765	0.0153117	0.0107416	CDC14B/RGCC	2
GO:0010634	BP	GO:0010634	positive regulation of epithelial cell migration	4/45	176/18723	0.000832335	0.0166791	0.0117009	STAT5A/ROCK2/PRKD1/HBEGF	4
GO:0019896	BP	GO:0019896	axonal transport of mitochondrion	2/45	18/18723	0.000843321	0.0166791	0.0117009	FEZ1/HAP1	2
GO:0071453	BP	GO:0071453	cellular response to oxygen levels	4/45	177/18723	0.000850096	0.0166791	0.0117009	RGCC/ROCK2/S100B/CPEB1	4
GO:0001936	BP	GO:0001936	regulation of endothelial cell proliferation	4/45	179/18723	0.000886419	0.0171744	0.0120483	STAT5A/CDH13/RGCC/PRKD1	4
GO:0007051	BP	GO:0007051	spindle organization	4/45	184/18723	0.000982002	0.0187914	0.0131827	GNAI1/TACC1/NEK7/ARHGEF10	4
GO:0099111	BP	GO:0099111	microtubule-based transport	4/45	190/18723	0.00110603	0.0206232	0.0144677	LCA5/FEZ1/MAP1B/HAP1	4
GO:0072384	BP	GO:0072384	organelle transport along microtubule	3/45	85/18723	0.00111661	0.0206232	0.0144677	FEZ1/MAP1B/HAP1	3
GO:0050821	BP	GO:0050821	protein stabilization	4/45	191/18723	0.00112772	0.0206232	0.0144677	FBXW7/SAV1/PIK3R1/CRYAB	4
GO:0048638	BP	GO:0048638	regulation of developmental growth	5/45	330/18723	0.00113095	0.0206232	0.0144677	SAV1/STAT5A/PPARA/LATS2/MAP1B	5
GO:1903427	BP	GO:1903427	negative regulation of reactive oxygen species biosynthetic process	2/45	21/18723	0.0011522	0.0206431	0.0144817	PPARA/FYN	2
GO:0001935	BP	GO:0001935	endothelial cell proliferation	4/45	193/18723	0.00117199	0.0206431	0.0144817	STAT5A/CDH13/RGCC/PRKD1	4
GO:0050731	BP	GO:0050731	positive regulation of peptidyl-tyrosine phosphorylation	4/45	193/18723	0.00117199	0.0206431	0.0144817	FBXW7/NEDD9/FYN/HBEGF	4
GO:1900182	BP	GO:1900182	positive regulation of protein localization to nucleus	3/45	87/18723	0.00119428	0.0207993	0.0145913	PIK3R1/PRKD1/FYN	3
GO:0030705	BP	GO:0030705	cytoskeleton-dependent intracellular transport	4/45	195/18723	0.00121748	0.0209676	0.0147094	LCA5/FEZ1/MAP1B/HAP1	4
GO:0031032	BP	GO:0031032	actomyosin structure organization	4/45	196/18723	0.00124068	0.0211324	0.014825	RGCC/ROCK2/ARHGEF10/PIK3R1	4
GO:0061097	BP	GO:0061097	regulation of protein tyrosine kinase activity	3/45	90/18723	0.00131706	0.0221896	0.0155666	FBXW7/NEDD9/HBEGF	3
GO:0060396	BP	GO:0060396	growth hormone receptor signaling pathway	2/45	23/18723	0.0013839	0.0230649	0.0161807	STAT5A/PIK3R1	2
GO:0032091	BP	GO:0032091	negative regulation of protein binding	3/45	94/18723	0.00149273	0.0244888	0.0171795	PPARA/TTBK2/ID1	3
GO:0071378	BP	GO:0071378	cellular response to growth hormone stimulus	2/45	24/18723	0.0015074	0.0244888	0.0171795	STAT5A/PIK3R1	2
GO:0050679	BP	GO:0050679	positive regulation of epithelial cell proliferation	4/45	207/18723	0.00151672	0.0244888	0.0171795	STAT5A/CDH13/PRKD1/ID1	4
GO:0000082	BP	GO:0000082	G1/S transition of mitotic cell cycle	4/45	214/18723	0.00171317	0.0272434	0.019112	RGCC/CDKN2C/LATS2/CCND2	4
GO:0031589	BP	GO:0031589	cell-substrate adhesion	5/45	363/18723	0.00172248	0.0272434	0.019112	CDH13/ROCK2/PIK3R1/NEDD9/ID1	5
GO:0044782	BP	GO:0044782	cilium organization	5/45	368/18723	0.00182881	0.0286329	0.0200868	CDC14B/TTBK2/LCA5/HAP1/DCX	5
GO:0010522	BP	GO:0010522	regulation of calcium ion transport into cytosol	3/45	102/18723	0.00188666	0.0289938	0.02034	PRKD1/FYN/HAP1	3
GO:0007026	BP	GO:0007026	negative regulation of microtubule depolymerization	2/45	27/18723	0.00190826	0.0289938	0.02034	TTBK2/MAP1B	2
GO:0032967	BP	GO:0032967	positive regulation of collagen biosynthetic process	2/45	27/18723	0.00190826	0.0289938	0.02034	RGCC/VIM	2
GO:0010810	BP	GO:0010810	regulation of cell-substrate adhesion	4/45	221/18723	0.00192669	0.0289938	0.02034	CDH13/ROCK2/PIK3R1/NEDD9	4
GO:0010714	BP	GO:0010714	positive regulation of collagen metabolic process	2/45	28/18723	0.00205191	0.0300736	0.0210974	RGCC/VIM	2
GO:0045671	BP	GO:0045671	negative regulation of osteoclast differentiation	2/45	28/18723	0.00205191	0.0300736	0.0210974	FBXW7/PIK3R1	2
GO:0010001	BP	GO:0010001	glial cell differentiation	4/45	225/18723	0.00205664	0.0300736	0.0210974	VIM/CDKN2C/ARHGEF10/S100B	4
GO:0030900	BP	GO:0030900	forebrain development	5/45	379/18723	0.00207964	0.0301257	0.021134	TACC1/DIXDC1/FEZ1/FYN/HAP1	5
GO:0046620	BP	GO:0046620	regulation of organ growth	3/45	106/18723	0.0021057	0.0302015	0.0211872	SAV1/PPARA/LATS2	3
GO:0046777	BP	GO:0046777	protein autophosphorylation	4/45	227/18723	0.00212385	0.0302015	0.0211872	SIK2/GRK5/PRKD1/FYN	4
GO:0033157	BP	GO:0033157	regulation of intracellular protein transport	4/45	229/18723	0.00219256	0.030454	0.0213643	FBXW7/PIK3R1/PRKD1/FYN	4
GO:0010458	BP	GO:0010458	exit from mitosis	2/45	29/18723	0.00220054	0.030454	0.0213643	CDC14B/RGCC	2
GO:0045737	BP	GO:0045737	positive regulation of cyclin-dependent protein serine/threonine kinase activity	2/45	29/18723	0.00220054	0.030454	0.0213643	RGCC/CCND2	2
GO:0007176	BP	GO:0007176	regulation of epidermal growth factor-activated receptor activity	2/45	30/18723	0.00235413	0.0322912	0.0226532	FBXW7/HBEGF	2
GO:0001938	BP	GO:0001938	positive regulation of endothelial cell proliferation	3/45	111/18723	0.00240094	0.0326443	0.0229009	STAT5A/CDH13/PRKD1	3
GO:0090068	BP	GO:0090068	positive regulation of cell cycle process	4/45	236/18723	0.00244516	0.0327278	0.0229594	CDC14B/RGCC/ROCK2/CCND2	4
GO:0031114	BP	GO:0031114	regulation of microtubule depolymerization	2/45	31/18723	0.00251265	0.0327278	0.0229594	TTBK2/MAP1B	2
GO:0051443	BP	GO:0051443	positive regulation of ubiquitin-protein transferase activity	2/45	31/18723	0.00251265	0.0327278	0.0229594	CDC14B/FBXW7	2
GO:0055022	BP	GO:0055022	negative regulation of cardiac muscle tissue growth	2/45	31/18723	0.00251265	0.0327278	0.0229594	SAV1/PPARA	2
GO:0061117	BP	GO:0061117	negative regulation of heart growth	2/45	31/18723	0.00251265	0.0327278	0.0229594	SAV1/PPARA	2
GO:0045736	BP	GO:0045736	negative regulation of cyclin-dependent protein serine/threonine kinase activity	2/45	32/18723	0.00267607	0.0345659	0.024249	CDKN2C/LATS2	2
GO:1903828	BP	GO:1903828	negative regulation of cellular protein localization	3/45	117/18723	0.00278758	0.0357087	0.0250506	ROCK2/TTBK2/LATS2	3
GO:1904030	BP	GO:1904030	negative regulation of cyclin-dependent protein kinase activity	2/45	33/18723	0.00284438	0.0358438	0.0251454	CDKN2C/LATS2	2
GO:1904031	BP	GO:1904031	positive regulation of cyclin-dependent protein kinase activity	2/45	33/18723	0.00284438	0.0358438	0.0251454	RGCC/CCND2	2
GO:0045926	BP	GO:0045926	negative regulation of growth	4/45	249/18723	0.00296631	0.0367277	0.0257655	SAV1/PPARA/CDKN2C/CRYAB	4
GO:0007052	BP	GO:0007052	mitotic spindle organization	3/45	120/18723	0.00299447	0.0367277	0.0257655	GNAI1/TACC1/ARHGEF10	3
GO:0071901	BP	GO:0071901	negative regulation of protein serine/threonine kinase activity	3/45	120/18723	0.00299447	0.0367277	0.0257655	PRKAR2B/CDKN2C/LATS2	3
GO:0071560	BP	GO:0071560	cellular response to transforming growth factor beta stimulus	4/45	250/18723	0.0030093	0.0367277	0.0257655	PPARA/LATS2/FYN/ID1	4
GO:0001558	BP	GO:0001558	regulation of cell growth	5/45	414/18723	0.00304643	0.0368903	0.0258796	PPARA/CDKN2C/CRYAB/MAP1B/HBEGF	5
GO:0031109	BP	GO:0031109	microtubule polymerization or depolymerization	3/45	122/18723	0.00313752	0.0376989	0.0264468	TTBK2/CRYAB/MAP1B	3
GO:0007611	BP	GO:0007611	learning or memory	4/45	255/18723	0.0032307	0.0385199	0.0270228	PRKAR2B/S100B/FYN/CCND2	4
GO:0044772	BP	GO:0044772	mitotic cell cycle phase transition	5/45	424/18723	0.00337413	0.0399229	0.0280071	CDC14B/RGCC/CDKN2C/LATS2/CCND2	5
GO:0031331	BP	GO:0031331	positive regulation of cellular catabolic process	5/45	427/18723	0.00347723	0.0408311	0.0286442	EPM2A/FBXW7/ROCK2/PPARA/PRKD1	5
GO:0060416	BP	GO:0060416	response to growth hormone	2/45	37/18723	0.00356598	0.0415453	0.0291452	STAT5A/PIK3R1	2
GO:0001952	BP	GO:0001952	regulation of cell-matrix adhesion	3/45	128/18723	0.00359166	0.0415453	0.0291452	CDH13/ROCK2/PIK3R1	3
GO:0032868	BP	GO:0032868	response to insulin	4/45	264/18723	0.00365686	0.0416774	0.0292379	SIK2/PPARA/PIK3R1/CPEB1	4
GO:0050730	BP	GO:0050730	regulation of peptidyl-tyrosine phosphorylation	4/45	264/18723	0.00365686	0.0416774	0.0292379	FBXW7/NEDD9/FYN/HBEGF	4
GO:0007098	BP	GO:0007098	centrosome cycle	3/45	130/18723	0.00375149	0.0421363	0.0295598	CEP68/ROCK2/ARHGEF10	3
GO:0030534	BP	GO:0030534	adult behavior	3/45	130/18723	0.00375149	0.0421363	0.0295598	PPARA/CCND2/SNCG	3
GO:0051090	BP	GO:0051090	regulation of DNA-binding transcription factor activity	5/45	440/18723	0.00395044	0.0436509	0.0306223	SAV1/RGCC/PRKD1/MAPK10/ID1	5
GO:0046621	BP	GO:0046621	negative regulation of organ growth	2/45	39/18723	0.00395548	0.0436509	0.0306223	SAV1/PPARA	2
GO:0045936	BP	GO:0045936	negative regulation of phosphate metabolic process	5/45	441/18723	0.00398866	0.0436509	0.0306223	PRKAR2B/ROCK2/PPARA/CDKN2C/LATS2	5
GO:0010595	BP	GO:0010595	positive regulation of endothelial cell migration	3/45	133/18723	0.00399931	0.0436509	0.0306223	STAT5A/ROCK2/PRKD1	3
GO:0010563	BP	GO:0010563	negative regulation of phosphorus metabolic process	5/45	442/18723	0.00402715	0.0436509	0.0306223	PRKAR2B/ROCK2/PPARA/CDKN2C/LATS2	5
GO:0031111	BP	GO:0031111	negative regulation of microtubule polymerization or depolymerization	2/45	40/18723	0.00415732	0.0442699	0.0310565	TTBK2/MAP1B	2
GO:0035329	BP	GO:0035329	hippo signaling	2/45	40/18723	0.00415732	0.0442699	0.0310565	SAV1/LATS2	2
GO:0001101	BP	GO:0001101	response to acid chemical	3/45	135/18723	0.00416993	0.0442699	0.0310565	MAPK10/CPEB1/FYN	3
GO:0007266	BP	GO:0007266	Rho protein signal transduction	3/45	137/18723	0.00434494	0.0457026	0.0320617	CDH13/ROCK2/ARHGEF10	3
GO:0042307	BP	GO:0042307	positive regulation of protein import into nucleus	2/45	41/18723	0.00436386	0.0457026	0.0320617	PIK3R1/PRKD1	2
GO:0007249	BP	GO:0007249	I-kappaB kinase/NF-kappaB signaling	4/45	281/18723	0.00456342	0.0472759	0.0331653	ROCK2/PRKD1/S100B/FYN	4
GO:0032965	BP	GO:0032965	regulation of collagen biosynthetic process	2/45	42/18723	0.00457508	0.0472759	0.0331653	RGCC/VIM	2
GO:1904591	BP	GO:1904591	positive regulation of protein import	2/45	43/18723	0.00479096	0.0489659	0.034351	PIK3R1/PRKD1	2
GO:0097553	BP	GO:0097553	calcium ion transmembrane import into cytosol	3/45	142/18723	0.00480182	0.0489659	0.034351	PRKD1/FYN/HAP1	3
GO:0030010	BP	GO:0030010	establishment of cell polarity	3/45	143/18723	0.00489655	0.0492834	0.0345737	ROCK2/FEZ1/MAP1B	3
GO:0031023	BP	GO:0031023	microtubule organizing center organization	3/45	143/18723	0.00489655	0.0492834	0.0345737	CEP68/ROCK2/ARHGEF10	3
GO:0000922	CC	GO:0000922	spindle pole	4/49	170/19550	0.000861962	0.040116	0.0283715	CDC14B/NEK7/LATS2/NEDD9	4
GO:0043197	CC	GO:0043197	dendritic spine	4/49	183/19550	0.00113308	0.040116	0.0283715	PRKAR2B/CRYAB/MAP1B/HAP1	4
GO:0044309	CC	GO:0044309	neuron spine	4/49	184/19550	0.00115614	0.040116	0.0283715	PRKAR2B/CRYAB/MAP1B/HAP1	4
GO:0097038	CC	GO:0097038	perinuclear endoplasmic reticulum	2/49	21/19550	0.00125363	0.040116	0.0283715	PIK3R1/FYN	2
GO:0004674	MF	GO:0004674	protein serine/threonine kinase activity	8/45	386/18368	3.86328e-06	0.000385105	0.000256508	SIK2/NEK7/ROCK2/GRK5/TTBK2/PRKD1/MAPK10/LATS2	8
GO:0048156	MF	GO:0048156	tau protein binding	4/45	45/18368	4.35147e-06	0.000385105	0.000256508	ROCK2/TTBK2/S100B/FYN	4
GO:0050321	MF	GO:0050321	tau-protein kinase activity	3/45	22/18368	2.04825e-05	0.000886738	0.000590631	ROCK2/TTBK2/FYN	3
GO:0019207	MF	GO:0019207	kinase regulator activity	6/45	233/18368	2.10389e-05	0.000886738	0.000590631	PRKAR2B/RGCC/CDKN2C/PIK3R1/CAB39L/CCND2	6
GO:0106310	MF	GO:0106310	protein serine kinase activity	7/45	360/18368	2.50491e-05	0.000886738	0.000590631	SIK2/NEK7/ROCK2/TTBK2/PRKD1/MAPK10/LATS2	7
GO:0015631	MF	GO:0015631	tubulin binding	7/45	375/18368	3.25116e-05	0.000959091	0.000638823	DIXDC1/TTBK2/CRYAB/FEZ1/FYN/MAP1B/DCX	7
GO:0019887	MF	GO:0019887	protein kinase regulator activity	5/45	204/18368	0.000136994	0.003464	0.00230727	PRKAR2B/RGCC/CDKN2C/CAB39L/CCND2	5
GO:0005212	MF	GO:0005212	structural constituent of eye lens	2/45	23/18368	0.00143702	0.031794	0.0211771	VIM/CRYAB	2

## Sheet: Figures S2A, B
GO													KEGG
	ONTOLOGY	ID	Description	GeneRatio	BgRatio	pvalue	p.adjust	qvalue	geneID	Count			ID	Description	GeneRatio	BgRatio	pvalue	p.adjust	qvalue	geneID	Count
GO:0061564	BP	GO:0061564	axon development	24/315	467/18723	1.37469e-06	0.00359986	0.00327969	POU3F2/GFRA3/EPHA7/UNC5D/DRD2/PLP1/DPYSL5/L1CAM/BDNF/DLX5/BRSK2/TMEFF1/CHODL/LHX2/FOXG1/PTPRZ1/NR2E1/SLITRK1/FOLR1/EFNA2/ISL2/LRTM2/LHX9/POU4F1	24		1	hsa04080	Neuroactive ligand-receptor interaction	21/130	362/8191	2.10594e-07	3.98022e-05	3.63551e-05	4922/165829/51083/1813/5646/4923/7425/1131/4986/887/3362/22953/2567/11255/1137/1128/797/9568/57152/2558/2568	21
GO:0007409	BP	GO:0007409	axonogenesis	22/315	418/18723	2.60293e-06	0.00359986	0.00327969	POU3F2/GFRA3/EPHA7/UNC5D/DRD2/DPYSL5/L1CAM/BDNF/DLX5/BRSK2/TMEFF1/CHODL/LHX2/FOXG1/PTPRZ1/NR2E1/SLITRK1/EFNA2/ISL2/LRTM2/LHX9/POU4F1	22		2	hsa04974	Protein digestion and absorption	8/130	103/8191	0.000218048	0.0206055	0.018821	1297/5646/136227/1361/1299/6564/1280/59272	8
GO:0015837	BP	GO:0015837	amine transport	10/315	99/18723	6.53808e-06	0.00602811	0.00549199	DDC/DRD2/NTSR1/CHGA/OPRK1/HRH3/RHCG/CHRNA4/TH/ACE2	10		3	hsa04727	GABAergic synapse	7/130	89/8191	0.000504788	0.0291571	0.026632	2786/2567/114/6538/9568/2558/2568	7
GO:0045664	BP	GO:0045664	regulation of neuron differentiation	13/315	196/18723	2.90024e-05	0.0133844	0.012194	LSM1/FGFR1/SH3GL3/BDNF/SOX11/SIX3/BCL11A/FOXG1/NR2E1/PCP4/NKX2-5/ISL2/LIN28A	13		4	hsa04970	Salivary secretion	7/130	92/8191	0.000617082	0.0291571	0.026632	1131/55503/114/492/4025/1755/51806	7
GO:0007411	BP	GO:0007411	axon guidance	14/315	227/18723	3.22735e-05	0.0133844	0.012194	GFRA3/EPHA7/UNC5D/DPYSL5/L1CAM/BDNF/DLX5/TMEFF1/LHX2/FOXG1/EFNA2/ISL2/LRTM2/LHX9	14		5	hsa04972	Pancreatic secretion	7/130	102/8191	0.00114129	0.0413705	0.0377876	5646/1131/1056/1361/114/492/9635	7
GO:0098657	BP	GO:0098657	import into cell	14/315	227/18723	3.22735e-05	0.0133844	0.012194	DRD2/SLC1A6/TRPV3/NTSR1/SLC15A1/KCNH2/TRPV6/KCNJ16/SLC39A12/SLC6A2/SLC6A14/SLC6A11/FOLR1/ACE2	14		6	hsa04020	Calcium signaling pathway	11/130	240/8191	0.00146434	0.0413705	0.0377876	2260/4923/1131/2254/887/3362/22953/114/492/1128/51806	11
GO:0097485	BP	GO:0097485	neuron projection guidance	14/315	228/18723	3.38723e-05	0.0133844	0.012194	GFRA3/EPHA7/UNC5D/DPYSL5/L1CAM/BDNF/DLX5/TMEFF1/LHX2/FOXG1/EFNA2/ISL2/LRTM2/LHX9	14		7	hsa04915	Estrogen signaling pathway	8/130	138/8191	0.00153224	0.0413705	0.0377876	54474/3868/114/3857/9568/399694/3883/51806	8
GO:0042445	BP	GO:0042445	hormone metabolic process	13/315	218/18723	8.67395e-05	0.0299902	0.0273229	GAL/AKR1B15/BMP5/CYP27C1/RPE65/UGT2B7/CRABP1/PCSK1N/IYD/ACE2/NR5A1/KLK6/UGT2B4	13		8	hsa04725	Cholinergic synapse	7/130	113/8191	0.00206745	0.0488434	0.0446133	1131/9132/2786/3785/114/1137/1128	7
GO:2000177	BP	GO:2000177	regulation of neural precursor cell proliferation	8/315	87/18723	0.000108365	0.0333043	0.0303423	TRIM71/DRD2/SIX3/LHX2/FOXG1/PTPRZ1/NR2E1/FZD9	8
GO:0061351	BP	GO:0061351	neural precursor cell proliferation	10/315	145/18723	0.000175362	0.0485051	0.0441912	POU3F2/TRIM71/DRD2/SIX3/LHX2/FOXG1/PTPRZ1/KIF1A/NR2E1/FZD9	10
GO:0097060	CC	GO:0097060	synaptic membrane	23/327	384/19550	1.48115e-07	3.87296e-05	3.23418e-05	DDN/EPHA7/CALB2/DRD2/CHRM3/CEL/OPRK1/UNC13A/GABRG3/ADCY8/ATP2B3/KCNC1/CHRNA4/SLC6A2/CHRM1/SLC6A11/GABBR2/SHC4/SLITRK1/GABRA5/CDH10/GABRP/PCDH8	23
GO:0099699	CC	GO:0099699	integral component of synaptic membrane	14/327	150/19550	2.35438e-07	3.87296e-05	3.23418e-05	EPHA7/DRD2/CEL/OPRK1/GABRG3/ADCY8/ATP2B3/KCNC1/CHRM1/SLC6A11/SLITRK1/GABRA5/CDH10/PCDH8	14
GO:0099240	CC	GO:0099240	intrinsic component of synaptic membrane	14/327	163/19550	6.5288e-07	6.02736e-05	5.03325e-05	EPHA7/DRD2/CEL/OPRK1/GABRG3/ADCY8/ATP2B3/KCNC1/CHRM1/SLC6A11/SLITRK1/GABRA5/CDH10/PCDH8	14
GO:0044306	CC	GO:0044306	neuron projection terminus	13/327	141/19550	7.3281e-07	6.02736e-05	5.03325e-05	SCRG1/NTS/CALB2/DRD2/NTSR1/OPRK1/ATCAY/UNC13A/CPLX2/SCGN/KCNC1/CHRM1/TH	13
GO:0045211	CC	GO:0045211	postsynaptic membrane	18/327	277/19550	1.07724e-06	7.08824e-05	5.91915e-05	DDN/EPHA7/DRD2/CHRM3/CEL/OPRK1/GABRG3/KCNC1/CHRNA4/CHRM1/SLC6A11/GABBR2/SHC4/SLITRK1/GABRA5/CDH10/GABRP/PCDH8	18
GO:0099056	CC	GO:0099056	integral component of presynaptic membrane	9/327	66/19550	1.47042e-06	8.0628e-05	6.73297e-05	DRD2/OPRK1/ADCY8/ATP2B3/KCNC1/CHRM1/SLC6A11/GABRA5/CDH10	9
GO:0099055	CC	GO:0099055	integral component of postsynaptic membrane	11/327	117/19550	4.34475e-06	0.000179843	0.00015018	EPHA7/DRD2/CEL/OPRK1/KCNC1/CHRM1/SLC6A11/SLITRK1/GABRA5/CDH10/PCDH8	11
GO:0098889	CC	GO:0098889	intrinsic component of presynaptic membrane	9/327	75/19550	4.37307e-06	0.000179843	0.00015018	DRD2/OPRK1/ADCY8/ATP2B3/KCNC1/CHRM1/SLC6A11/GABRA5/CDH10	9
GO:0042734	CC	GO:0042734	presynaptic membrane	12/327	146/19550	6.51921e-06	0.000195161	0.000162973	DRD2/OPRK1/UNC13A/ADCY8/ATP2B3/KCNC1/SLC6A2/CHRM1/SLC6A11/GABRA5/CDH10/PCDH8	12
GO:0043679	CC	GO:0043679	axon terminus	11/327	122/19550	6.52514e-06	0.000195161	0.000162973	NTS/CALB2/DRD2/NTSR1/OPRK1/UNC13A/CPLX2/SCGN/KCNC1/CHRM1/TH	11
GO:0098936	CC	GO:0098936	intrinsic component of postsynaptic membrane	11/327	122/19550	6.52514e-06	0.000195161	0.000162973	EPHA7/DRD2/CEL/OPRK1/KCNC1/CHRM1/SLC6A11/SLITRK1/GABRA5/CDH10/PCDH8	11
GO:0098982	CC	GO:0098982	GABA-ergic synapse	8/327	69/19550	1.93709e-05	0.000531086	0.000443492	DRD2/SLC6A17/GABRG3/ATP2B3/SLC6A11/SLITRK1/GABRA5/CDH10	8
GO:0150034	CC	GO:0150034	distal axon	15/327	294/19550	0.000138258	0.00349899	0.00292189	NTS/CALB2/DRD2/NRSN1/NTSR1/L1CAM/OPRK1/ATCAY/UNC13A/BRSK2/CPLX2/SCGN/KCNC1/CHRM1/TH	15
GO:1902710	CC	GO:1902710	GABA receptor complex	4/327	20/19550	0.000301248	0.00596869	0.00498425	GABRG3/GABBR2/GABRA5/GABRP	4
GO:0034702	CC	GO:0034702	ion channel complex	14/327	282/19550	0.000303329	0.00596869	0.00498425	UNC80/TTYH1/KCNQ4/KCNG1/GABRG3/KCNH2/KCNQ2/TRPV6/KCNJ16/KCNC1/CHRNA4/GABRA5/GABRP/SCN1A	14
GO:0043195	CC	GO:0043195	terminal bouton	6/327	55/19550	0.000304211	0.00596869	0.00498425	CALB2/NTSR1/UNC13A/CPLX2/SCGN/TH	6
GO:0005882	CC	GO:0005882	intermediate filament	12/327	217/19550	0.000308412	0.00596869	0.00498425	KRT86/KRT20/KRT83/KRT16/INA/KRT79/KRT9/KRT6B/KRT6C/KRT33A/KRT6A/KRT75	12
GO:0045111	CC	GO:0045111	intermediate filament cytoskeleton	13/327	258/19550	0.000429655	0.00785314	0.0065579	KRT86/SLC1A6/KRT20/KRT83/KRT16/INA/KRT79/KRT9/KRT6B/KRT6C/KRT33A/KRT6A/KRT75	13
GO:0030133	CC	GO:0030133	transport vesicle	17/327	412/19550	0.000615149	0.0106518	0.00889495	NTS/DDC/DRD2/NRSN1/BDNF/SV2C/VGF/CHGA/OPRK1/UNC13A/SVOP/SLC6A17/SCGN/SCG3/KIF1A/TH/FOLR1	17
GO:0032809	CC	GO:0032809	neuronal cell body membrane	4/327	28/19550	0.00114578	0.0179758	0.015011	ADCY8/KCNC1/SLC6A2/GABRA5	4
GO:0045095	CC	GO:0045095	keratin filament	7/327	96/19550	0.00114739	0.0179758	0.015011	KRT86/KRT83/KRT79/KRT6B/KRT6C/KRT6A/KRT75	7
GO:0099060	CC	GO:0099060	integral component of postsynaptic specialization membrane	6/327	75/19550	0.00159874	0.0239084	0.0199651	EPHA7/CEL/CHRM1/SLITRK1/GABRA5/CDH10	6
GO:0044298	CC	GO:0044298	cell body membrane	4/327	31/19550	0.00169277	0.024128	0.0201485	ADCY8/KCNC1/SLC6A2/GABRA5	4
GO:0098978	CC	GO:0098978	glutamatergic synapse	14/327	338/19550	0.0017601	0.024128	0.0201485	EIF4EBP1/EPHA7/DRD2/SH3GL3/CAMKV/SLC6A17/CPLX2/ADCY8/ATP2B3/CHRM1/SLITRK1/FZD9/CDH10/PCDH8	14
GO:0098948	CC	GO:0098948	intrinsic component of postsynaptic specialization membrane	6/327	78/19550	0.00195607	0.0257419	0.0214962	EPHA7/CEL/CHRM1/SLITRK1/GABRA5/CDH10	6
GO:0008076	CC	GO:0008076	voltage-gated potassium channel complex	6/327	79/19550	0.00208765	0.0264168	0.0220598	KCNQ4/KCNG1/KCNH2/KCNQ2/KCNJ16/KCNC1	6
GO:0008021	CC	GO:0008021	synaptic vesicle	10/327	206/19550	0.00253958	0.0309452	0.0258413	DDC/DRD2/BDNF/SV2C/OPRK1/UNC13A/SVOP/SLC6A17/KIF1A/TH	10
GO:0005581	CC	GO:0005581	collagen trimer	6/327	87/19550	0.00339451	0.0398855	0.0333071	COL9A1/COL26A1/C1QL4/COL9A3/COL2A1/C1QL2	6
GO:1902495	CC	GO:1902495	transmembrane transporter complex	14/327	366/19550	0.00361751	0.0403246	0.0336737	UNC80/TTYH1/KCNQ4/KCNG1/GABRG3/KCNH2/KCNQ2/TRPV6/KCNJ16/KCNC1/CHRNA4/GABRA5/GABRP/SCN1A	14
GO:1902711	CC	GO:1902711	GABA-A receptor complex	3/327	19/19550	0.00368303	0.0403246	0.0336737	GABRG3/GABRA5/GABRP	3
GO:0034705	CC	GO:0034705	potassium channel complex	6/327	89/19550	0.00379958	0.0403246	0.0336737	KCNQ4/KCNG1/KCNH2/KCNQ2/KCNJ16/KCNC1	6
GO:0009925	CC	GO:0009925	basal plasma membrane	11/327	257/19550	0.00415637	0.0427326	0.0356846	ADAM9/CHRM3/MLC1/KCNQ4/ADCY8/KCNJ16/RHCG/LPO/FOLR1/CA9/CLCA2	11
GO:0070382	CC	GO:0070382	exocytic vesicle	10/327	224/19550	0.00460237	0.0458843	0.0383164	DDC/DRD2/BDNF/SV2C/OPRK1/UNC13A/SVOP/SLC6A17/KIF1A/TH	10
GO:1990351	CC	GO:1990351	transporter complex	14/327	381/19550	0.00513603	0.0488149	0.0407637	UNC80/TTYH1/KCNQ4/KCNG1/GABRG3/KCNH2/KCNQ2/TRPV6/KCNJ16/KCNC1/CHRNA4/GABRA5/GABRP/SCN1A	14
GO:0043204	CC	GO:0043204	perikaryon	8/327	158/19550	0.00519308	0.0488149	0.0407637	DDN/DRD2/NTSR1/CTSV/OPRK1/CPLX2/TH/EFNA2	8
GO:0016917	MF	GO:0016917	GABA receptor activity	5/314	22/18368	2.93251e-05	0.0156596	0.0137365	GPR156/GABRG3/GABBR2/GABRA5/GABRP	5
GO:0098960	MF	GO:0098960	postsynaptic neurotransmitter receptor activity	7/314	62/18368	8.76953e-05	0.0164851	0.0144606	DRD2/CHRM3/GABRG3/HRH3/CHRNA4/CHRM1/GABRA5	7
GO:0030594	MF	GO:0030594	neurotransmitter receptor activity	9/314	111/18368	0.000122073	0.0164851	0.0144606	DRD2/CHRM3/HTR6/GABRG3/HRH3/CHRNA4/CHRM1/GABRA5/GABRP	9
GO:0046873	MF	GO:0046873	metal ion transmembrane transporter activity	19/314	430/18368	0.000163645	0.0164851	0.0144606	SLC1A6/SLC30A10/TRPV3/TTYH1/NIPAL4/KCNQ4/KCNG1/SLC28A1/KCNH2/KCNQ2/TRPV6/ATP2B3/KCNJ16/SLC39A12/KCNC1/SLC6A2/SLC6A11/SCN1A/SLC6A15	19
GO:0005216	MF	GO:0005216	ion channel activity	19/314	432/18368	0.000173647	0.0164851	0.0144606	UNC80/TRPV3/TTYH1/SLC26A9/KCNQ4/KCNG1/CNGA1/P2RX2/GABRG3/KCNH2/KCNQ2/TRPV6/KCNJ16/KCNC1/CHRNA4/GABRA5/GABRP/CLCA2/SCN1A	19
GO:0005251	MF	GO:0005251	delayed rectifier potassium channel activity	5/314	33/18368	0.000226558	0.0164851	0.0144606	KCNQ4/KCNG1/KCNH2/KCNQ2/KCNC1	5
GO:0015267	MF	GO:0015267	channel activity	20/314	480/18368	0.000240367	0.0164851	0.0144606	UNC80/TRPV3/TTYH1/SLC26A9/KCNQ4/KCNG1/CNGA1/P2RX2/GABRG3/KCNH2/KCNQ2/TRPV6/KCNJ16/KCNC1/CHRNA4/GJB3/GABRA5/GABRP/CLCA2/SCN1A	20
GO:0022803	MF	GO:0022803	passive transmembrane transporter activity	20/314	481/18368	0.000246967	0.0164851	0.0144606	UNC80/TRPV3/TTYH1/SLC26A9/KCNQ4/KCNG1/CNGA1/P2RX2/GABRG3/KCNH2/KCNQ2/TRPV6/KCNJ16/KCNC1/CHRNA4/GJB3/GABRA5/GABRP/CLCA2/SCN1A	20
GO:0015464	MF	GO:0015464	acetylcholine receptor activity	4/314	22/18368	0.000480501	0.0285097	0.0250086	CHRM3/HRH3/CHRNA4/CHRM1	4
GO:0099528	MF	GO:0099528	G protein-coupled neurotransmitter receptor activity	3/314	10/18368	0.000543166	0.0290051	0.025443	CHRM3/HRH3/CHRM1	3
GO:0015276	MF	GO:0015276	ligand-gated ion channel activity	9/314	143/18368	0.000800936	0.0329132	0.0288713	CNGA1/P2RX2/GABRG3/KCNH2/KCNJ16/CHRNA4/GABRA5/GABRP/CLCA2	9
GO:0022834	MF	GO:0022834	ligand-gated channel activity	9/314	143/18368	0.000800936	0.0329132	0.0288713	CNGA1/P2RX2/GABRG3/KCNH2/KCNJ16/CHRNA4/GABRA5/GABRP/CLCA2	9
GO:0022836	MF	GO:0022836	gated channel activity	15/314	340/18368	0.000801259	0.0329132	0.0288713	TTYH1/KCNQ4/KCNG1/CNGA1/P2RX2/GABRG3/KCNH2/KCNQ2/KCNJ16/KCNC1/CHRNA4/GABRA5/GABRP/CLCA2/SCN1A	15
GO:0019842	MF	GO:0019842	vitamin binding	9/314	148/18368	0.00102249	0.0390005	0.034211	DDC/RLBP1/FTCD/GLDC/ALB/PSAT1/CYP27C1/CRABP1/FOLR1	9

## Sheet: Figures 3A, B
GO												KEGG
	ONTOLOGY	ID	Description	GeneRatio	BgRatio	pvalue	p.adjust	qvalue	geneID	Count			ID	Description	GeneRatio	BgRatio	pvalue	p.adjust	qvalue	geneID	Count
GO:0050853	BP	GO:0050853	B cell receptor signaling pathway	22/191	131/18723	9.02875e-21	1.27521e-17	1.15843e-17	TRBC2/CD19/MS4A1/IGHV6-1/BLK/IGHM/IGLC7/CD79A/IGHV3-13/IGHV3-23/IGHV3-15/IGHV2-26/IGHV3-48/IGHV3-72/IGHV3-73/IGHV3-11/IGHV3-21/IGLL1/IGHV3-49/IGHV1-69-2/IGHV4-4/IGHV2-70	22		hsa05332	hsa05332	Graft-versus-host disease	7/66	42/8191	3.43893e-08	4.29866e-06	3.54752e-06	356/3458/3821/3002/3812/3811/3802	7
GO:0006959	BP	GO:0006959	humoral immune response	30/191	317/18723	1.47423e-20	1.27521e-17	1.15843e-17	KRT1/CXCL9/IFNG/GNLY/TRBC2/CXCL14/SH2D1A/CXCL11/MS4A1/IGHV6-1/IGHM/IGLC7/IGHV3-13/CXCL13/IGHV3-23/IGHV3-15/IGHV2-26/IGHV3-48/CCR6/IGHV3-72/FCER2/IGHV3-73/IGHV3-11/IGHV3-21/IGLL1/IGHV3-49/IGHV1-69-2/IGHV4-4/IGHV2-70/KLK3	30		hsa04650	hsa04650	Natural killer cell mediated cytotoxicity	10/66	131/8191	7.65382e-08	4.78364e-06	3.94776e-06	356/3458/3821/4068/100528032/3002/3809/3812/3811/3802	10
GO:0002768	BP	GO:0002768	immune response-regulating cell surface receptor signaling pathway	29/191	315/18723	1.45717e-19	8.40299e-17	7.63351e-17	TRAT1/KLRC1/THEMIS/CD3E/TRBC2/CD19/SH2D1A/BTLA/MS4A1/IGHV6-1/BLK/IGHM/IGLC7/CD79A/IGHV3-13/IGHV3-23/IGHV3-15/IGHV2-26/IGHV3-48/IGHV3-72/IGHV3-73/IGHV3-11/IGHV3-21/KIR2DL1/IGLL1/IGHV3-49/IGHV1-69-2/IGHV4-4/IGHV2-70	29		hsa05340	hsa05340	Primary immunodeficiency	6/66	38/8191	4.89699e-07	2.04041e-05	1.68388e-05	916/915/930/973/23495/3543	6
GO:0050851	BP	GO:0050851	antigen receptor-mediated signaling pathway	26/191	240/18723	2.14597e-19	9.28133e-17	8.43141e-17	TRAT1/THEMIS/CD3E/TRBC2/CD19/SH2D1A/MS4A1/IGHV6-1/BLK/IGHM/IGLC7/CD79A/IGHV3-13/IGHV3-23/IGHV3-15/IGHV2-26/IGHV3-48/IGHV3-72/IGHV3-73/IGHV3-11/IGHV3-21/IGLL1/IGHV3-49/IGHV1-69-2/IGHV4-4/IGHV2-70	26		hsa04061	hsa04061	Viral protein interaction with cytokine and cytokine receptor	8/66	100/8191	1.19225e-06	3.72579e-05	3.07475e-05	4283/2833/9547/6846/6373/10563/643/1235	8
GO:0006910	BP	GO:0006910	phagocytosis, recognition	18/191	100/18723	9.40287e-18	3.25339e-15	2.95547e-15	TRBC2/IGHV6-1/IGHM/IGLC7/IGHV3-13/IGHV3-23/IGHV3-15/IGHV2-26/IGHV3-48/IGHV3-72/IGHV3-73/IGHV3-11/IGHV3-21/IGLL1/IGHV3-49/IGHV1-69-2/IGHV4-4/IGHV2-70	18		hsa04612	hsa04612	Antigen processing and presentation	7/66	78/8191	2.68145e-06	6.70361e-05	5.53225e-05	3458/3821/3809/8302/3812/3811/3802	7
GO:0002455	BP	GO:0002455	humoral immune response mediated by circulating immunoglobulin	19/191	121/18723	1.64954e-17	4.21802e-15	3.83176e-15	TRBC2/IGHV6-1/IGHM/IGLC7/IGHV3-13/IGHV3-23/IGHV3-15/IGHV2-26/IGHV3-48/IGHV3-72/FCER2/IGHV3-73/IGHV3-11/IGHV3-21/IGLL1/IGHV3-49/IGHV1-69-2/IGHV4-4/IGHV2-70	19		hsa04060	hsa04060	Cytokine-cytokine receptor interaction	12/66	295/8191	3.28002e-06	6.83338e-05	5.63934e-05	356/4283/3458/2833/9547/6846/6373/4050/10563/23495/643/1235	12
GO:0002253	BP	GO:0002253	activation of immune response	29/191	375/18723	1.70671e-17	4.21802e-15	3.83176e-15	KRT1/ZBP1/TRAT1/THEMIS/CD3E/PYHIN1/TRBC2/CD19/SH2D1A/MS4A1/IGHV6-1/BLK/IGHM/IGLC7/CD79A/IGHV3-13/IGHV3-23/IGHV3-15/IGHV2-26/IGHV3-48/IGHV3-72/IGHV3-73/IGHV3-11/IGHV3-21/IGLL1/IGHV3-49/IGHV1-69-2/IGHV4-4/IGHV2-70	29		hsa04640	hsa04640	Hematopoietic cell lineage	7/66	99/8191	1.32294e-05	0.000236239	0.00019496	914/916/917/915/930/931/2208	7
GO:0002429	BP	GO:0002429	immune response-activating cell surface receptor signaling pathway	26/191	291/18723	2.6718e-17	5.1358e-15	4.6655e-15	TRAT1/THEMIS/CD3E/TRBC2/CD19/SH2D1A/MS4A1/IGHV6-1/BLK/IGHM/IGLC7/CD79A/IGHV3-13/IGHV3-23/IGHV3-15/IGHV2-26/IGHV3-48/IGHV3-72/IGHV3-73/IGHV3-11/IGHV3-21/IGLL1/IGHV3-49/IGHV1-69-2/IGHV4-4/IGHV2-70	26		hsa04062	hsa04062	Chemokine signaling pathway	8/66	192/8191	0.00014127	0.00220734	0.00182163	4283/2833/9547/6846/6373/10563/643/1235	8
GO:0002757	BP	GO:0002757	immune response-activating signal transduction	26/191	291/18723	2.6718e-17	5.1358e-15	4.6655e-15	TRAT1/THEMIS/CD3E/TRBC2/CD19/SH2D1A/MS4A1/IGHV6-1/BLK/IGHM/IGLC7/CD79A/IGHV3-13/IGHV3-23/IGHV3-15/IGHV2-26/IGHV3-48/IGHV3-72/IGHV3-73/IGHV3-11/IGHV3-21/IGLL1/IGHV3-49/IGHV1-69-2/IGHV4-4/IGHV2-70	26		hsa04940	hsa04940	Type I diabetes mellitus	4/66	43/8191	0.000374699	0.00520415	0.00429479	356/3458/3002/2571	4
GO:0006958	BP	GO:0006958	complement activation, classical pathway	18/191	108/18723	3.97927e-17	6.88413e-15	6.25373e-15	TRBC2/IGHV6-1/IGHM/IGLC7/IGHV3-13/IGHV3-23/IGHV3-15/IGHV2-26/IGHV3-48/IGHV3-72/IGHV3-73/IGHV3-11/IGHV3-21/IGLL1/IGHV3-49/IGHV1-69-2/IGHV4-4/IGHV2-70	18		hsa04658	hsa04658	Th1 and Th2 cell differentiation	5/66	92/8191	0.000834561	0.010432	0.00860916	3458/916/30009/917/915	5
GO:0006956	BP	GO:0006956	complement activation	19/191	130/18723	6.63992e-17	1.04428e-14	9.48651e-15	KRT1/TRBC2/IGHV6-1/IGHM/IGLC7/IGHV3-13/IGHV3-23/IGHV3-15/IGHV2-26/IGHV3-48/IGHV3-72/IGHV3-73/IGHV3-11/IGHV3-21/IGLL1/IGHV3-49/IGHV1-69-2/IGHV4-4/IGHV2-70	19		hsa05142	hsa05142	Chagas disease	5/66	102/8191	0.00132881	0.0151001	0.0124616	356/3458/916/917/915	5
GO:0042113	BP	GO:0042113	B cell activation	27/191	334/18723	7.93817e-17	1.1429e-14	1.03824e-14	TBX21/TRBC2/CD19/MS4A1/IGHV6-1/BLK/IGHM/IGLC7/CD79A/IGHV3-13/IGHV3-23/IGHV3-15/TNFRSF13B/CXCR5/IGHV2-26/IGHV3-48/FCRL1/CCR6/IGHV3-72/IGHV3-73/IGHV3-11/IGHV3-21/IGLL1/IGHV3-49/IGHV1-69-2/IGHV4-4/IGHV2-70	27		hsa04659	hsa04659	Th17 cell differentiation	5/66	108/8191	0.00171368	0.0178508	0.0147316	3458/916/30009/917/915	5
GO:0050864	BP	GO:0050864	regulation of B cell activation	22/191	198/18723	8.58825e-17	1.1429e-14	1.03824e-14	TBX21/TRBC2/CD19/IGHV6-1/BLK/IGHM/IGLC7/IGHV3-13/IGHV3-23/IGHV3-15/TNFRSF13B/IGHV2-26/IGHV3-48/IGHV3-72/IGHV3-73/IGHV3-11/IGHV3-21/IGLL1/IGHV3-49/IGHV1-69-2/IGHV4-4/IGHV2-70	22		hsa05143	hsa05143	African trypanosomiasis	3/66	37/8191	0.00319279	0.0306999	0.0253355	356/3458/3620	3
GO:0016064	BP	GO:0016064	immunoglobulin mediated immune response	22/191	207/18723	2.22948e-16	2.755e-14	2.50272e-14	TBX21/TRBC2/CD19/IGHV6-1/IGHM/IGLC7/IGHV3-13/IGHV3-23/IGHV3-15/IGHV2-26/IGHV3-48/CCR6/IGHV3-72/FCER2/IGHV3-73/IGHV3-11/IGHV3-21/IGLL1/IGHV3-49/IGHV1-69-2/IGHV4-4/IGHV2-70	22		hsa05330	hsa05330	Allograft rejection	3/66	38/8191	0.00344665	0.0307737	0.0253964	356/3458/3002	3
GO:0002449	BP	GO:0002449	lymphocyte mediated immunity	27/191	350/18723	2.57419e-16	2.9689e-14	2.69702e-14	KLRC1/TBX21/TRBC2/CD19/SH2D1A/KLRC4-KLRK1/GZMB/IGHV6-1/IGHM/IGLC7/IGHV3-13/IGHV3-23/IGHV3-15/IGHV2-26/IGHV3-48/CCR6/KIR3DL1/IGHV3-72/FCER2/IGHV3-73/IGHV3-11/IGHV3-21/IGLL1/IGHV3-49/IGHV1-69-2/IGHV4-4/IGHV2-70	27		hsa05235	hsa05235	PD-L1 expression and PD-1 checkpoint pathway in cancer	4/66	89/8191	0.00562161	0.0468467	0.0386609	3458/916/917/915	4
GO:0019724	BP	GO:0019724	B cell mediated immunity	22/191	210/18723	3.03206e-16	3.27842e-14	2.9782e-14	TBX21/TRBC2/CD19/IGHV6-1/IGHM/IGLC7/IGHV3-13/IGHV3-23/IGHV3-15/IGHV2-26/IGHV3-48/CCR6/IGHV3-72/FCER2/IGHV3-73/IGHV3-11/IGHV3-21/IGLL1/IGHV3-49/IGHV1-69-2/IGHV4-4/IGHV2-70	22
GO:0002377	BP	GO:0002377	immunoglobulin production	22/191	216/18723	5.52542e-16	5.62293e-14	5.10802e-14	TBX21/IGLV9-49/IGKV1-5/IGKV2-24/TRAV9-2/TRDV1/IGLV7-46/IGKV2D-24/CCR6/IGKV6-21/TRAV38-1/IGLV5-45/IGKV4-1/IGKV1-17/IGLV5-37/IGLV1-36/IGLV3-19/IGLV4-69/IGKV1D-39/IGLV4-60/IGKV2-28/IGKV1D-17	22
GO:0006911	BP	GO:0006911	phagocytosis, engulfment	18/191	127/18723	7.87525e-16	7.56899e-14	6.87588e-14	TRBC2/IGHV6-1/IGHM/IGLC7/IGHV3-13/IGHV3-23/IGHV3-15/IGHV2-26/IGHV3-48/IGHV3-72/IGHV3-73/IGHV3-11/IGHV3-21/IGLL1/IGHV3-49/IGHV1-69-2/IGHV4-4/IGHV2-70	18
GO:0002443	BP	GO:0002443	leukocyte mediated immunity	29/191	440/18723	1.19412e-15	1.08728e-13	9.87711e-14	KLRC1/TBX21/TRBC2/CD177/CD19/SH2D1A/KLRC4-KLRK1/GZMB/IGHV6-1/BLK/IGHM/IGLC7/IGHV3-13/IGHV3-23/IGHV3-15/IGHV2-26/IGHV3-48/CCR6/KIR3DL1/IGHV3-72/FCER2/IGHV3-73/IGHV3-11/IGHV3-21/IGLL1/IGHV3-49/IGHV1-69-2/IGHV4-4/IGHV2-70	29
GO:0050871	BP	GO:0050871	positive regulation of B cell activation	19/191	152/18723	1.31497e-15	1.13745e-13	1.03329e-13	TBX21/TRBC2/IGHV6-1/IGHM/IGLC7/IGHV3-13/IGHV3-23/IGHV3-15/IGHV2-26/IGHV3-48/IGHV3-72/IGHV3-73/IGHV3-11/IGHV3-21/IGLL1/IGHV3-49/IGHV1-69-2/IGHV4-4/IGHV2-70	19
GO:0099024	BP	GO:0099024	plasma membrane invagination	18/191	136/18723	2.72298e-15	2.24322e-13	2.0378e-13	TRBC2/IGHV6-1/IGHM/IGLC7/IGHV3-13/IGHV3-23/IGHV3-15/IGHV2-26/IGHV3-48/IGHV3-72/IGHV3-73/IGHV3-11/IGHV3-21/IGLL1/IGHV3-49/IGHV1-69-2/IGHV4-4/IGHV2-70	18
GO:0002764	BP	GO:0002764	immune response-regulating signaling pathway	29/191	468/18723	5.95616e-15	4.68371e-13	4.25481e-13	TRAT1/KLRC1/THEMIS/CD3E/TRBC2/CD19/SH2D1A/BTLA/MS4A1/IGHV6-1/BLK/IGHM/IGLC7/CD79A/IGHV3-13/IGHV3-23/IGHV3-15/IGHV2-26/IGHV3-48/IGHV3-72/IGHV3-73/IGHV3-11/IGHV3-21/KIR2DL1/IGLL1/IGHV3-49/IGHV1-69-2/IGHV4-4/IGHV2-70	29
GO:0010324	BP	GO:0010324	membrane invagination	18/191	144/18723	7.60052e-15	5.71691e-13	5.1934e-13	TRBC2/IGHV6-1/IGHM/IGLC7/IGHV3-13/IGHV3-23/IGHV3-15/IGHV2-26/IGHV3-48/IGHV3-72/IGHV3-73/IGHV3-11/IGHV3-21/IGLL1/IGHV3-49/IGHV1-69-2/IGHV4-4/IGHV2-70	18
GO:0002440	BP	GO:0002440	production of molecular mediator of immune response	23/191	308/18723	9.7382e-14	7.01962e-12	6.37681e-12	TBX21/IGLV9-49/IGKV1-5/IGKV2-24/TRAV9-2/TRDV1/IGLV7-46/IGKV2D-24/CCR6/IGKV6-21/TRAV38-1/IGLV5-45/IGKV4-1/IGKV1-17/IGLV5-37/IGLV1-36/IGLV3-19/IGLV4-69/IGKV1D-39/IGLV4-60/IGKV2-28/IGKV1D-17/KLK3	23
GO:0042742	BP	GO:0042742	defense response to bacterium	24/191	350/18723	1.76731e-13	1.22298e-11	1.11099e-11	GBP4/GNLY/TRBC2/IGHV6-1/IGHM/IGLC7/IGHV3-13/CXCL13/IGHV3-23/IGHV3-15/TRAV27/IGHV2-26/IGHV3-48/IGHV3-72/IGHV3-73/IGHV3-11/IGHV3-21/IGLL1/IGHV3-49/IGHV1-69-2/IGHV4-4/IGHV2-70/KLK3/DCD	24
GO:0002460	BP	GO:0002460	adaptive immune response based on somatic recombination of immune receptors built from immunoglobulin superfamily domains	24/191	356/18723	2.55751e-13	1.70173e-11	1.54589e-11	KLRC1/TBX21/TRBC2/CD19/IGHV6-1/IGHM/IGLC7/IGHV3-13/CXCL13/IGHV3-23/IGHV3-15/IGHV2-26/IGHV3-48/CCR6/IGHV3-72/FCER2/IGHV3-73/IGHV3-11/IGHV3-21/IGLL1/IGHV3-49/IGHV1-69-2/IGHV4-4/IGHV2-70	24
GO:0002696	BP	GO:0002696	positive regulation of leukocyte activation	24/191	409/18723	5.00187e-12	3.2049e-10	2.91142e-10	IFNG/CD2/CD3E/TBX21/TRBC2/CD177/KLRC4-KLRK1/IGHV6-1/IGHM/IGLC7/IGHV3-13/IGHV3-23/IGHV3-15/IGHV2-26/IGHV3-48/IGHV3-72/IGHV3-73/IGHV3-11/IGHV3-21/IGLL1/IGHV3-49/IGHV1-69-2/IGHV4-4/IGHV2-70	24
GO:0050867	BP	GO:0050867	positive regulation of cell activation	24/191	420/18723	8.75031e-12	5.40644e-10	4.91136e-10	IFNG/CD2/CD3E/TBX21/TRBC2/CD177/KLRC4-KLRK1/IGHV6-1/IGHM/IGLC7/IGHV3-13/IGHV3-23/IGHV3-15/IGHV2-26/IGHV3-48/IGHV3-72/IGHV3-73/IGHV3-11/IGHV3-21/IGLL1/IGHV3-49/IGHV1-69-2/IGHV4-4/IGHV2-70	24
GO:0008037	BP	GO:0008037	cell recognition	18/191	225/18723	1.72516e-11	1.02915e-09	9.34906e-10	TRBC2/IGHV6-1/IGHM/IGLC7/IGHV3-13/IGHV3-23/IGHV3-15/IGHV2-26/IGHV3-48/IGHV3-72/IGHV3-73/IGHV3-11/IGHV3-21/IGLL1/IGHV3-49/IGHV1-69-2/IGHV4-4/IGHV2-70	18
GO:0051251	BP	GO:0051251	positive regulation of lymphocyte activation	22/191	362/18723	2.08219e-11	1.20073e-09	1.09078e-09	IFNG/CD3E/TBX21/TRBC2/KLRC4-KLRK1/IGHV6-1/IGHM/IGLC7/IGHV3-13/IGHV3-23/IGHV3-15/IGHV2-26/IGHV3-48/IGHV3-72/IGHV3-73/IGHV3-11/IGHV3-21/IGLL1/IGHV3-49/IGHV1-69-2/IGHV4-4/IGHV2-70	22
GO:0006909	BP	GO:0006909	phagocytosis	19/191	308/18723	4.094e-10	2.28472e-08	2.0755e-08	IFNG/TRBC2/IGHV6-1/IGHM/IGLC7/IGHV3-13/IGHV3-23/IGHV3-15/IGHV2-26/IGHV3-48/IGHV3-72/IGHV3-73/IGHV3-11/IGHV3-21/IGLL1/IGHV3-49/IGHV1-69-2/IGHV4-4/IGHV2-70	19
GO:0019373	BP	GO:0019373	epoxygenase P450 pathway	5/191	19/18723	1.08546e-06	5.86828e-05	5.3309e-05	CYP2G1P/CYP2A6/CYP4F2/CYP2A7/CYP2A13	5
GO:0030098	BP	GO:0030098	lymphocyte differentiation	15/191	374/18723	7.1872e-06	0.000376784	0.000342281	ZNF683/IFNG/PLA2G2D/CD2/KLRC1/THEMIS/CD3E/TBX21/EOMES/CD3G/CD3D/CD19/MS4A1/CD79A/CCR6	15
GO:1903131	BP	GO:1903131	mononuclear cell differentiation	16/191	426/18723	8.08019e-06	0.000411139	0.00037349	ZNF683/IFNG/PLA2G2D/CD2/KLRC1/THEMIS/CD3E/TBX21/EOMES/CD3G/CD3D/CD19/MS4A1/BLK/CD79A/CCR6	16
GO:0030217	BP	GO:0030217	T cell differentiation	12/191	257/18723	1.36522e-05	0.000674808	0.000613014	ZNF683/IFNG/PLA2G2D/CD2/KLRC1/THEMIS/CD3E/TBX21/EOMES/CD3G/CD3D/CCR6	12
GO:0006968	BP	GO:0006968	cellular defense response	6/191	54/18723	1.79119e-05	0.000860767	0.000781944	CXCL9/TRAT1/GNLY/SH2D1A/CCR6/KIR3DL2	6
GO:0070098	BP	GO:0070098	chemokine-mediated signaling pathway	7/191	88/18723	3.25623e-05	0.00152251	0.00138309	CXCL9/CXCR3/XCL2/CXCL11/CXCL13/CXCR5/CCR6	7
GO:0043368	BP	GO:0043368	positive T cell selection	5/191	37/18723	3.50575e-05	0.00159604	0.00144989	THEMIS/CD3E/TBX21/CD3G/CD3D	5
GO:1990868	BP	GO:1990868	response to chemokine	7/191	97/18723	6.10031e-05	0.00263839	0.00239678	CXCL9/CXCR3/XCL2/CXCL11/CXCL13/CXCR5/CCR6	7
GO:1990869	BP	GO:1990869	cellular response to chemokine	7/191	97/18723	6.10031e-05	0.00263839	0.00239678	CXCL9/CXCR3/XCL2/CXCL11/CXCL13/CXCR5/CCR6	7
GO:0001906	BP	GO:0001906	cell killing	9/191	188/18723	0.000137549	0.00580389	0.00527241	IFNG/KLRC1/GNLY/SH2D1A/KLRC4-KLRK1/GZMB/KIR3DL1/FCER2/DCD	9
GO:0042110	BP	GO:0042110	T cell activation	15/191	487/18723	0.000147775	0.00608692	0.00552953	ZNF683/IFNG/PLA2G2D/CD2/KLRC1/THEMIS/CD3E/TBX21/EOMES/CD3G/CD3D/KLRC4-KLRK1/LGALS9C/CCR6/LGALS9B	15
GO:0045058	BP	GO:0045058	T cell selection	5/191	50/18723	0.000153071	0.00613841	0.00557629	THEMIS/CD3E/TBX21/CD3G/CD3D	5
GO:0061844	BP	GO:0061844	antimicrobial humoral immune response mediated by antimicrobial peptide	6/191	79/18723	0.000156121	0.00613841	0.00557629	CXCL9/GNLY/CXCL14/CXCL11/CXCL13/KLK3	6
GO:0010818	BP	GO:0010818	T cell chemotaxis	4/191	28/18723	0.000177386	0.00681951	0.00619502	CXCR3/XCL2/CXCL11/CXCL13	4
GO:0072676	BP	GO:0072676	lymphocyte migration	7/191	117/18723	0.00019849	0.00746497	0.00678138	CXCR3/TBX21/XCL2/KLRC4-KLRK1/CXCL11/CXCL13/CCR6	7
GO:0046631	BP	GO:0046631	alpha-beta T cell activation	8/191	156/18723	0.000202984	0.00747155	0.00678736	ZNF683/IFNG/PLA2G2D/CD3E/TBX21/EOMES/LGALS9C/LGALS9B	8
GO:0019730	BP	GO:0019730	antimicrobial humoral response	7/191	122/18723	0.000256881	0.00925843	0.00841061	CXCL9/GNLY/CXCL14/CXCL11/IGHM/CXCL13/KLK3	7
GO:0051480	BP	GO:0051480	regulation of cytosolic calcium ion concentration	12/191	353/18723	0.000283326	0.0100031	0.00908711	GRIA1/FASLG/CXCL9/CXCR3/CD19/GPR174/CXCL11/MS4A1/CXCL13/CXCR5/CCR6/NPY2R	12
GO:0019369	BP	GO:0019369	arachidonic acid metabolic process	5/191	59/18723	0.000335862	0.0116208	0.0105567	CYP2G1P/CYP2A6/CYP4F2/CYP2A7/CYP2A13	5
GO:0045059	BP	GO:0045059	positive thymic T cell selection	3/191	14/18723	0.000350154	0.0118778	0.0107901	CD3E/CD3G/CD3D	3
GO:0007204	BP	GO:0007204	positive regulation of cytosolic calcium ion concentration	11/191	319/18723	0.000450137	0.0149757	0.0136044	FASLG/CXCL9/CXCR3/CD19/GPR174/CXCL11/MS4A1/CXCL13/CXCR5/CCR6/NPY2R	11
GO:0072503	BP	GO:0072503	cellular divalent inorganic cation homeostasis	14/191	486/18723	0.000481905	0.0157273	0.0142871	GRIA1/FASLG/CXCL9/SLC1A1/CXCR3/CD19/GPR174/CXCL11/MS4A1/CXCL13/CXCR5/CCR6/SLC30A8/NPY2R	14
GO:0048247	BP	GO:0048247	lymphocyte chemotaxis	5/191	64/18723	0.000490909	0.0157273	0.0142871	CXCR3/XCL2/KLRC4-KLRK1/CXCL11/CXCL13	5
GO:0042178	BP	GO:0042178	xenobiotic catabolic process	4/191	37/18723	0.000532644	0.0167541	0.0152199	CYP2G1P/CYP2A6/CYP2A7/CYP2A13	4
GO:0072678	BP	GO:0072678	T cell migration	5/191	66/18723	0.000566035	0.0174864	0.0158852	CXCR3/XCL2/CXCL11/CXCL13/CCR6	5
GO:0042267	BP	GO:0042267	natural killer cell mediated cytotoxicity	5/191	68/18723	0.000649478	0.0197122	0.0179071	KLRC1/SH2D1A/KLRC4-KLRK1/GZMB/KIR3DL1	5
GO:0046634	BP	GO:0046634	regulation of alpha-beta T cell activation	6/191	104/18723	0.000690784	0.0206044	0.0187176	ZNF683/IFNG/CD3E/TBX21/LGALS9C/LGALS9B	6
GO:0002228	BP	GO:0002228	natural killer cell mediated immunity	5/191	71/18723	0.000791486	0.023208	0.0210828	KLRC1/SH2D1A/KLRC4-KLRK1/GZMB/KIR3DL1	5
GO:0070269	BP	GO:0070269	pyroptosis	3/191	21/18723	0.00121388	0.0346463	0.0314736	ZBP1/GZMA/GZMB	3
GO:0033559	BP	GO:0033559	unsaturated fatty acid metabolic process	6/191	116/18723	0.00122163	0.0346463	0.0314736	CYP4F8/CYP2G1P/CYP2A6/CYP4F2/CYP2A7/CYP2A13	6
GO:0045061	BP	GO:0045061	thymic T cell selection	3/191	22/18723	0.00139505	0.0389264	0.0353618	CD3E/CD3G/CD3D	3
GO:0050900	BP	GO:0050900	leukocyte migration	11/191	369/18723	0.00147533	0.0405132	0.0368033	CXCL9/CXCR3/TBX21/CD177/XCL2/KLRC4-KLRK1/CXCL11/CXCL13/CXCR5/CCR6/GP2	11
GO:1990266	BP	GO:1990266	neutrophil migration	6/191	122/18723	0.00158274	0.0425792	0.0386801	CXCL9/CD177/XCL2/CXCL11/CXCL13/GP2	6
GO:0050672	BP	GO:0050672	negative regulation of lymphocyte proliferation	5/191	83/18723	0.00159979	0.0425792	0.0386801	PLA2G2D/LGALS9C/BLK/TNFRSF13B/LGALS9B	5
GO:0006690	BP	GO:0006690	icosanoid metabolic process	6/191	123/18723	0.00165005	0.0432514	0.0392907	CYP4F8/CYP2G1P/CYP2A6/CYP4F2/CYP2A7/CYP2A13	6
GO:0032945	BP	GO:0032945	negative regulation of mononuclear cell proliferation	5/191	84/18723	0.00168719	0.0435648	0.0395755	PLA2G2D/LGALS9C/BLK/TNFRSF13B/LGALS9B	5
GO:0042101	CC	GO:0042101	T cell receptor complex	43/193	148/19550	6.71939e-52	1.26996e-49	1.15998e-49	TRAT1/TRBV9/CD3E/CD3G/TRBC2/CD3D/TRBV7-9/TRBV7-6/TRAV13-2/TRBV28/TRAV4/TRBV25-1/TRBV3-1/TRAV8-6/TRAV16/TRBV13/TRBV11-2/TRAV17/TRBV19/TRBV29-1/TRAV26-1/TRBV4-2/TRAV9-2/TRAV1-2/TRBV2/TRAV26-2/TRAV24/TRBV12-4/TRBV4-1/TRDV1/TRAV36DV7/TRBV12-3/TRAV41/TRAV35/TRBV27/TRAV27/TRAV25/TRAV22/TRAV30/TRAV38-1/TRBJ2-1/TRBV10-2/TRBV12-5	43
GO:0098802	CC	GO:0098802	plasma membrane signaling receptor complex	46/193	306/19550	2.76994e-41	2.61759e-39	2.39089e-39	GRIA1/TRAT1/TRBV9/CD3E/CD3G/TRBC2/CD3D/TRBV7-9/TRBV7-6/TRAV13-2/TRBV28/TRAV4/TRBV25-1/TRBV3-1/TRAV8-6/TRAV16/TRBV13/TRBV11-2/TRAV17/TRBV19/TRBV29-1/TRAV26-1/TRBV4-2/TRAV9-2/TRAV1-2/TRBV2/TRAV26-2/TRAV24/TRBV12-4/TRBV4-1/CD79A/TRDV1/TRAV36DV7/TRBV12-3/TRAV41/TRAV35/TRBV27/TRAV27/TRAV25/TRAV22/TRAV30/TRAV38-1/TRBJ2-1/TRBV10-2/GRIA2/TRBV12-5	46
GO:0019814	CC	GO:0019814	immunoglobulin complex	36/193	167/19550	3.38422e-38	2.13206e-36	1.94741e-36	IGLV9-49/TRBC2/IGKV1-5/IGKV2-24/IGHV6-1/IGHM/IGLC7/CD79A/IGHV3-13/IGHV3-23/IGHV3-15/IGLV7-46/IGHV2-26/IGHV3-48/IGKV2D-24/IGKV6-21/IGHV3-72/IGHV3-73/IGHV3-11/IGLV5-45/IGHV3-21/IGKV4-1/IGKV1-17/IGLV5-37/IGLV1-36/IGLV3-19/IGLL1/IGLV4-69/IGKV1D-39/IGHV3-49/IGHV1-69-2/IGHV4-4/IGHV2-70/IGLV4-60/IGKV2-28/IGKV1D-17	36
GO:0009897	CC	GO:0009897	external side of plasma membrane	35/193	421/19550	1.81684e-22	8.58455e-21	7.84108e-21	FASLG/CXCL9/CXCR3/CD2/CD3E/CD3G/TRBC2/CD3D/CD19/KLRC4-KLRK1/MS4A1/IGHV6-1/IGHM/IGLC7/CD79A/IGHV3-13/ADAM29/IGHV3-23/IGHV3-15/CXCR5/IGHV2-26/IGHV3-48/CCR6/IGHV3-72/FCER2/IGHV3-73/IGHV3-11/IGHV3-21/GRIA2/GP2/IGLL1/IGHV3-49/IGHV1-69-2/IGHV4-4/IGHV2-70	35
GO:0042571	CC	GO:0042571	immunoglobulin complex, circulating	18/193	77/19550	3.48798e-20	1.31846e-18	1.20427e-18	TRBC2/IGHV6-1/IGHM/IGLC7/IGHV3-13/IGHV3-23/IGHV3-15/IGHV2-26/IGHV3-48/IGHV3-72/IGHV3-73/IGHV3-11/IGHV3-21/IGLL1/IGHV3-49/IGHV1-69-2/IGHV4-4/IGHV2-70	18
GO:0072562	CC	GO:0072562	blood microparticle	7/193	146/19550	0.00062631	0.0197288	0.0180201	KRT1/IGKV1-5/IGHM/IGHV3-13/IGHV3-23/IGKV4-1/IGKV1-17	7
GO:0003823	MF	GO:0003823	antigen binding	26/141	171/18368	1.42618e-26	3.95051e-24	3.36277e-24	TRBC2/TRBV7-9/IGKV1-5/IGHV6-1/IGHM/IGLC7/IGHV3-13/TRBV12-3/IGHV3-23/IGHV3-15/IGHV2-26/IGHV3-48/IGHV3-72/IGHV3-73/IGHV3-11/IGHV3-21/IGKV4-1/IGKV1-17/IGLV3-19/GP2/IGLL1/IGKV1D-39/IGHV3-49/IGHV1-69-2/IGHV4-4/IGHV2-70	26
GO:0034987	MF	GO:0034987	immunoglobulin receptor binding	18/141	79/18368	5.19092e-22	7.18943e-20	6.11982e-20	TRBC2/IGHV6-1/IGHM/IGLC7/IGHV3-13/IGHV3-23/IGHV3-15/IGHV2-26/IGHV3-48/IGHV3-72/IGHV3-73/IGHV3-11/IGHV3-21/IGLL1/IGHV3-49/IGHV1-69-2/IGHV4-4/IGHV2-70	18
GO:0008392	MF	GO:0008392	arachidonic acid epoxygenase activity	5/141	17/18368	1.42626e-07	1.31691e-05	1.12099e-05	CYP2G1P/CYP2A6/CYP4F2/CYP2A7/CYP2A13	5
GO:0008391	MF	GO:0008391	arachidonic acid monooxygenase activity	5/141	21/18368	4.57568e-07	3.15448e-05	2.68518e-05	CYP2G1P/CYP2A6/CYP4F2/CYP2A7/CYP2A13	5
GO:0016712	MF	GO:0016712	oxidoreductase activity, acting on paired donors, with incorporation or reduction of molecular oxygen, reduced flavin or flavoprotein as one donor, and incorporation of one atom of oxygen	6/141	40/18368	5.69401e-07	3.15448e-05	2.68518e-05	CYP4F8/CYP2G1P/CYP2A6/CYP4F2/CYP2A7/CYP2A13	6
GO:0046906	MF	GO:0046906	tetrapyrrole binding	9/141	149/18368	2.24825e-06	0.000103794	8.83524e-05	CYP4F8/CYP2G1P/IDO1/CYP2A6/CYP4F2/CYP2A7/ADGB/TCN1/CYP2A13	9
GO:0020037	MF	GO:0020037	heme binding	8/141	139/18368	1.19387e-05	0.000472431	0.000402145	CYP4F8/CYP2G1P/IDO1/CYP2A6/CYP4F2/CYP2A7/ADGB/CYP2A13	8
GO:0008009	MF	GO:0008009	chemokine activity	5/141	49/18368	3.60789e-05	0.00114283	0.000972808	CXCL9/CXCL14/XCL2/CXCL11/CXCL13	5
GO:0070330	MF	GO:0070330	aromatase activity	4/141	25/18368	3.71317e-05	0.00114283	0.000972808	CYP4F8/CYP4F2/CYP2A7/CYP2A13	4
GO:0004983	MF	GO:0004983	neuropeptide Y receptor activity	3/141	10/18368	5.10816e-05	0.00141496	0.00120445	NPY6R/NPY1R/NPY2R	3
GO:0004497	MF	GO:0004497	monooxygenase activity	6/141	102/18368	0.000135292	0.00340691	0.00290005	CYP4F8/CYP2G1P/CYP2A6/CYP4F2/CYP2A7/CYP2A13	6
GO:0008395	MF	GO:0008395	steroid hydroxylase activity	4/141	38/18368	0.000200537	0.00462907	0.00394038	CYP2G1P/CYP2A6/CYP2A7/CYP2A13	4
GO:0042379	MF	GO:0042379	chemokine receptor binding	5/141	72/18368	0.00022984	0.00485444	0.00413223	CXCL9/CXCL14/XCL2/CXCL11/CXCL13	5
GO:0042287	MF	GO:0042287	MHC protein binding	4/141	40/18368	0.000245351	0.00485444	0.00413223	TRBV7-9/TRBV12-3/KIR2DS4/KIR3DL2	4
GO:0045236	MF	GO:0045236	CXCR chemokine receptor binding	3/141	18/18368	0.000332053	0.00613191	0.00521964	CXCL9/CXCL11/CXCL13	3
GO:0005125	MF	GO:0005125	cytokine activity	8/141	235/18368	0.000468676	0.00811395	0.0069068	FASLG/CXCL9/IFNG/CXCL14/XCL2/CXCL11/LTB/CXCL13	8
GO:0016493	MF	GO:0016493	C-C chemokine receptor activity	3/141	23/18368	0.000700703	0.0114173	0.00971873	CXCR3/CXCR5/CCR6	3
GO:0019957	MF	GO:0019957	C-C chemokine binding	3/141	24/18368	0.000796321	0.0122545	0.0104313	CXCR3/CXCR5/CCR6	3
GO:0008528	MF	GO:0008528	G protein-coupled peptide receptor activity	6/141	147/18368	0.000958517	0.0126107	0.0107346	CXCR3/NPY6R/CXCR5/CCR6/NPY1R/NPY2R	6
GO:0001637	MF	GO:0001637	G protein-coupled chemoattractant receptor activity	3/141	26/18368	0.00101153	0.0126107	0.0107346	CXCR3/CXCR5/CCR6	3
GO:0004950	MF	GO:0004950	chemokine receptor activity	3/141	26/18368	0.00101153	0.0126107	0.0107346	CXCR3/CXCR5/CCR6	3
GO:0005506	MF	GO:0005506	iron ion binding	6/141	151/18368	0.00110137	0.0126107	0.0107346	CYP4F8/CYP2G1P/CYP2A6/CYP4F2/CYP2A7/CYP2A13	6
GO:0008066	MF	GO:0008066	glutamate receptor activity	3/141	27/18368	0.00113161	0.0126107	0.0107346	GRIA1/GRM7/GRIA2	3
GO:0001653	MF	GO:0001653	peptide receptor activity	6/141	153/18368	0.00117865	0.0126107	0.0107346	CXCR3/NPY6R/CXCR5/CCR6/NPY1R/NPY2R	6
GO:0005126	MF	GO:0005126	cytokine receptor binding	8/141	271/18368	0.00118368	0.0126107	0.0107346	FASLG/CXCL9/IFNG/CXCL14/XCL2/CXCL11/LTB/CXCL13	8
GO:0030246	MF	GO:0030246	carbohydrate binding	8/141	271/18368	0.00118368	0.0126107	0.0107346	KRT1/KLRC1/PPP1R3C/KLRC4-KLRK1/LGALS9C/FCER2/LGALS9B/CLEC3A	8
GO:0016705	MF	GO:0016705	oxidoreductase activity, acting on paired donors, with incorporation or reduction of molecular oxygen	6/141	170/18368	0.0020153	0.0201917	0.0171877	CYP4F8/CYP2G1P/CYP2A6/CYP4F2/CYP2A7/CYP2A13	6
GO:0019956	MF	GO:0019956	chemokine binding	3/141	33/18368	0.00204104	0.0201917	0.0171877	CXCR3/CXCR5/CCR6	3
GO:0016595	MF	GO:0016595	glutamate binding	2/141	10/18368	0.00252884	0.0241548	0.0205612	SLC1A1/GAD1	2
GO:0042608	MF	GO:0042608	T cell receptor binding	2/141	11/18368	0.00307529	0.0283952	0.0241707	CD3E/CD3G	2
GO:0035591	MF	GO:0035591	signaling adaptor activity	4/141	81/18368	0.00350492	0.0313182	0.0266588	TRAT1/CD3E/CD3G/FCRL2	4
GO:0048018	MF	GO:0048018	receptor ligand activity	10/141	487/18368	0.00439272	0.0380245	0.0323674	FASLG/CXCL9/IFNG/CXCL14/XCL2/CXCL11/LTB/CXCL13/CHGB/GHRH	10
GO:0030546	MF	GO:0030546	signaling receptor activator activity	10/141	495/18368	0.00491796	0.0403114	0.0343141	FASLG/CXCL9/IFNG/CXCL14/XCL2/CXCL11/LTB/CXCL13/CHGB/GHRH	10
GO:0008188	MF	GO:0008188	neuropeptide receptor activity	3/141	45/18368	0.00496439	0.0403114	0.0343141	NPY6R/NPY1R/NPY2R	3
GO:0140375	MF	GO:0140375	immune receptor activity	5/141	144/18368	0.00509349	0.0403114	0.0343141	CXCR3/KLRC1/CXCR5/CCR6/KIR3DL1	5
